# Supplementary material for: Cerium–quinone redox couples put under scrutiny
Source: Chem Sci. 2020 Nov 23;12(4):1343–51. doi: 10.1039/d0sc04489j (PMC8179043; doi:10.1039/d0sc04489j)
Supplement: SC-012-D0SC04489J-s002 [file SC-012-D0SC04489J-s002.cif]

# Electronic Supplementary Material (ESI) for Chemical Science.
# This journal is © The Royal Society of Chemistry 2021

####################################################################### 
# 
# This file contains crystal structure data downloaded from the 
# Cambridge Structural Database (CSD) hosted by the Cambridge 
# Crystallographic Data Centre (CCDC).
# 
# Full information about CCDC data access policies and citation 
# guidelines are available at http://www.ccdc.cam.ac.uk/access/V1 
# 
# Audit and citation data items may have been added by the CCDC. 
# Please retain this information to preserve the provenance of 
# this file and to allow appropriate attribution of the data. 
# 
#######################################################################

data_3_mo_ub98_0m
_database_code_depnum_ccdc_archive 'CCDC 2022461'
loop_
_audit_author_name
_audit_author_address
'Caecilia Maichle.Moessmer'
;University of Tuebingen
Germany
;
_audit_update_record             
;
2020-08-10 deposited with the CCDC.	2020-11-23 downloaded from the CCDC.
;

_audit_creation_method           SHELXL-2014/7
_shelx_SHELXL_version_number     2014/7
_chemical_name_systematic        ?
_chemical_name_common            ?
_chemical_melting_point          ?
_chemical_formula_moiety         ?
_chemical_formula_sum            'C54 H126 Ce2 O6 Si6'
_chemical_formula_weight         1320.32

loop_
_atom_type_symbol
_atom_type_description
_atom_type_scat_dispersion_real
_atom_type_scat_dispersion_imag
_atom_type_scat_source
C C 0.0033 0.0016 'International Tables Vol C Tables 4.2.6.8 and 6.1.1.4'
H H 0.0000 0.0000 'International Tables Vol C Tables 4.2.6.8 and 6.1.1.4'
O O 0.0106 0.0060 'International Tables Vol C Tables 4.2.6.8 and 6.1.1.4'
Si Si 0.0817 0.0704 'International Tables Vol C Tables 4.2.6.8 and 6.1.1.4'
Ce Ce -0.2486 2.6331 'International Tables Vol C Tables 4.2.6.8 and 6.1.1.4'

_space_group_crystal_system      monoclinic
_space_group_IT_number           14
_space_group_name_H-M_alt        'P 21/n'
_space_group_name_Hall           '-P 2yn'

_shelx_space_group_comment       
;
The symmetry employed for this shelxl refinement is uniquely defined
by the following loop, which should always be used as a source of
symmetry information in preference to the above space-group names.
They are only intended as comments.
;

loop_
_space_group_symop_operation_xyz
'x, y, z'
'-x+1/2, y+1/2, -z+1/2'
'-x, -y, -z'
'x-1/2, -y-1/2, z-1/2'

_cell_length_a                   12.6609(5)
_cell_length_b                   23.0055(9)
_cell_length_c                   12.7568(5)
_cell_angle_alpha                90
_cell_angle_beta                 109.4400(10)
_cell_angle_gamma                90
_cell_volume                     3503.8(2)
_cell_formula_units_Z            2
_cell_measurement_temperature    180(2)
_cell_measurement_reflns_used    9930
_cell_measurement_theta_min      2.448
_cell_measurement_theta_max      29.145

_exptl_crystal_description       block
_exptl_crystal_colour            colourless
_exptl_crystal_density_meas      ?
_exptl_crystal_density_method    ?
_exptl_crystal_density_diffrn    1.251
_exptl_crystal_F_000             1396
_exptl_transmission_factor_min   ?
_exptl_transmission_factor_max   ?
_exptl_crystal_size_max          0.341
_exptl_crystal_size_mid          0.315
_exptl_crystal_size_min          0.223
_exptl_absorpt_coefficient_mu    1.424
_shelx_estimated_absorpt_T_min   0.642
_shelx_estimated_absorpt_T_max   0.742
_exptl_absorpt_correction_type   multi-scan
_exptl_absorpt_correction_T_min  0.6538
_exptl_absorpt_correction_T_max  0.7458
_exptl_absorpt_process_details   sadabs
_exptl_absorpt_special_details   ?
_diffrn_ambient_temperature      180(2)
_diffrn_radiation_wavelength     0.71073
_diffrn_radiation_type           MoK\a
_diffrn_source                   'ImuS-focus sealed tube'
_diffrn_measurement_device_type  'Bruker APEX II DUO'
_diffrn_measurement_method       'omega scans'
_diffrn_detector_area_resol_mean ?
_diffrn_reflns_number            39523
_diffrn_reflns_av_unetI/netI     0.0244
_diffrn_reflns_av_R_equivalents  0.0279
_diffrn_reflns_limit_h_min       -17
_diffrn_reflns_limit_h_max       17
_diffrn_reflns_limit_k_min       -31
_diffrn_reflns_limit_k_max       31
_diffrn_reflns_limit_l_min       -17
_diffrn_reflns_limit_l_max       15
_diffrn_reflns_theta_min         1.910
_diffrn_reflns_theta_max         29.175
_diffrn_reflns_theta_full        25.242
_diffrn_measured_fraction_theta_max 0.999
_diffrn_measured_fraction_theta_full 0.999
_diffrn_reflns_Laue_measured_fraction_max 0.999
_diffrn_reflns_Laue_measured_fraction_full 0.999
_diffrn_reflns_point_group_measured_fraction_max 0.999
_diffrn_reflns_point_group_measured_fraction_full 0.999
_reflns_number_total             9459
_reflns_number_gt                8175
_reflns_threshold_expression     'I > 2\s(I)'
_reflns_Friedel_coverage         0.000
_reflns_Friedel_fraction_max     .
_reflns_Friedel_fraction_full    .

_reflns_special_details          
;
 Reflections were merged by SHELXL according to the crystal
 class for the calculation of statistics and refinement.
 
 _reflns_Friedel_fraction is defined as the number of unique
 Friedel pairs measured divided by the number that would be
 possible theoretically, ignoring centric projections and
 systematic absences.
;

_computing_data_collection       'APEX3 v2016.5-0 (Bruker AXS)'
_computing_cell_refinement       'SAINT V8.37A (Bruker AXS Inc., 2015)'
_computing_data_reduction        'SAINT V8.37A (Bruker AXS Inc., 2015)'
_computing_structure_solution    'XT, VERSION 2014/5,SHELXS-13 (Sheldrick 2008)'
_computing_structure_refinement  'SHELXL-2014/7 (Sheldrick, 2014)'
_computing_molecular_graphics    ?
_computing_publication_material  ?
_refine_special_details          Disorder
_refine_ls_structure_factor_coef Fsqd
_refine_ls_matrix_type           full
_refine_ls_weighting_scheme      calc
_refine_ls_weighting_details     
'w=1/[\s^2^(Fo^2^)+(0.0297P)^2^+1.7234P] where P=(Fo^2^+2Fc^2^)/3'
_atom_sites_solution_primary     ?
_atom_sites_solution_secondary   ?
_atom_sites_solution_hydrogens   geom
_refine_ls_hydrogen_treatment    constr
_refine_ls_extinction_method     none
_refine_ls_extinction_coef       .
_refine_ls_number_reflns         9459
_refine_ls_number_parameters     355
_refine_ls_number_restraints     0
_refine_ls_R_factor_all          0.0329
_refine_ls_R_factor_gt           0.0256
_refine_ls_wR_factor_ref         0.0631
_refine_ls_wR_factor_gt          0.0595
_refine_ls_goodness_of_fit_ref   1.039
_refine_ls_restrained_S_all      1.039
_refine_ls_shift/su_max          0.002
_refine_ls_shift/su_mean         0.000

loop_
_atom_site_label
_atom_site_type_symbol
_atom_site_fract_x
_atom_site_fract_y
_atom_site_fract_z
_atom_site_U_iso_or_equiv
_atom_site_adp_type
_atom_site_occupancy
_atom_site_site_symmetry_order
_atom_site_calc_flag
_atom_site_refinement_flags_posn
_atom_site_refinement_flags_adp
_atom_site_refinement_flags_occupancy
_atom_site_disorder_assembly
_atom_site_disorder_group
Ce1 Ce 0.39997(2) 0.43941(2) 0.42565(2) 0.02168(4) Uani 1 1 d . . . . .
C1 C 0.74087(17) 0.48393(9) 0.38152(19) 0.0358(5) Uani 1 1 d . . . . .
H1 H 0.7541 0.5216 0.4229 0.043 Uiso 1 1 calc R U . . .
C2 C 0.6471(2) 0.49613(12) 0.2722(2) 0.0531(6) Uani 1 1 d . . . . .
H2A H 0.6673 0.5297 0.2356 0.080 Uiso 1 1 calc R U . . .
H2B H 0.5776 0.5044 0.2873 0.080 Uiso 1 1 calc R U . . .
H2C H 0.6363 0.4621 0.2237 0.080 Uiso 1 1 calc R U . . .
C3 C 0.8519(2) 0.46965(13) 0.3630(3) 0.0593(8) Uani 1 1 d . . . . .
H3A H 0.8436 0.4337 0.3199 0.089 Uiso 1 1 calc R U . . .
H3B H 0.9111 0.4647 0.4350 0.089 Uiso 1 1 calc R U . . .
H3C H 0.8720 0.5015 0.3222 0.089 Uiso 1 1 calc R U . . .
C4 C 0.82093(16) 0.41838(9) 0.60049(18) 0.0339(4) Uani 1 1 d . . . . .
H4 H 0.8841 0.4059 0.5750 0.041 Uiso 1 1 calc R U . . .
C5 C 0.8567(2) 0.47581(11) 0.6637(2) 0.0484(6) Uani 1 1 d . . . . .
H5A H 0.8629 0.5061 0.6120 0.073 Uiso 1 1 calc R U . . .
H5B H 0.9293 0.4706 0.7222 0.073 Uiso 1 1 calc R U . . .
H5C H 0.8006 0.4874 0.6973 0.073 Uiso 1 1 calc R U . . .
C6 C 0.8077(2) 0.37170(12) 0.6800(2) 0.0520(6) Uani 1 1 d . . . . .
H6A H 0.7437 0.3812 0.7038 0.078 Uiso 1 1 calc R U . . .
H6B H 0.8759 0.3699 0.7452 0.078 Uiso 1 1 calc R U . . .
H6C H 0.7951 0.3340 0.6423 0.078 Uiso 1 1 calc R U . . .
C7 C 0.63294(17) 0.36373(9) 0.39189(19) 0.0342(4) Uani 1 1 d . . . . .
H7 H 0.5701 0.3775 0.3256 0.041 Uiso 1 1 calc R U . . .
C8 C 0.7126(3) 0.33008(13) 0.3456(3) 0.0643(8) Uani 1 1 d . . . . .
H8A H 0.6730 0.2967 0.3024 0.096 Uiso 1 1 calc R U . . .
H8B H 0.7772 0.3164 0.4073 0.096 Uiso 1 1 calc R U . . .
H8C H 0.7382 0.3557 0.2976 0.096 Uiso 1 1 calc R U . . .
C9 C 0.5805(2) 0.32135(9) 0.4530(2) 0.0431(5) Uani 1 1 d . . . . .
H9A H 0.5330 0.2935 0.3997 0.065 Uiso 1 1 calc R U . . .
H9B H 0.5350 0.3430 0.4886 0.065 Uiso 1 1 calc R U . . .
H9C H 0.6399 0.3004 0.5097 0.065 Uiso 1 1 calc R U . . .
C10 C 0.41327(17) 0.32924(9) 0.73241(17) 0.0319(4) Uani 1 1 d . . . . .
H10 H 0.3902 0.3620 0.7716 0.038 Uiso 1 1 calc R U . . .
C11 C 0.53083(19) 0.34348(12) 0.7321(2) 0.0491(6) Uani 1 1 d . . . . .
H11A H 0.5573 0.3121 0.6952 0.074 Uiso 1 1 calc R U . . .
H11B H 0.5815 0.3475 0.8088 0.074 Uiso 1 1 calc R U . . .
H11C H 0.5291 0.3800 0.6921 0.074 Uiso 1 1 calc R U . . .
C12 C 0.4176(2) 0.27468(11) 0.8020(2) 0.0478(6) Uani 1 1 d . . . . .
H12A H 0.3427 0.2664 0.8049 0.072 Uiso 1 1 calc R U . . .
H12B H 0.4695 0.2809 0.8776 0.072 Uiso 1 1 calc R U . . .
H12C H 0.4433 0.2417 0.7683 0.072 Uiso 1 1 calc R U . . .
C13 C 0.32522(18) 0.25677(9) 0.51457(19) 0.0345(4) Uani 1 1 d . . . . .
H13 H 0.4077 0.2496 0.5380 0.041 Uiso 1 1 calc R U . . .
C14 C 0.2737(2) 0.20214(10) 0.5461(2) 0.0518(6) Uani 1 1 d . . . . .
H14A H 0.1920 0.2061 0.5209 0.078 Uiso 1 1 calc R U . . .
H14B H 0.3021 0.1972 0.6270 0.078 Uiso 1 1 calc R U . . .
H14C H 0.2940 0.1681 0.5106 0.078 Uiso 1 1 calc R U . . .
C15 C 0.2845(2) 0.26268(11) 0.3874(2) 0.0465(6) Uani 1 1 d . . . . .
H15A H 0.3052 0.2277 0.3548 0.070 Uiso 1 1 calc R U . . .
H15B H 0.3196 0.2968 0.3667 0.070 Uiso 1 1 calc R U . . .
H15C H 0.2030 0.2673 0.3597 0.070 Uiso 1 1 calc R U . . .
C16 C 0.16067(18) 0.32657(11) 0.5971(2) 0.0436(5) Uani 1 1 d . . . . .
H16 H 0.1422 0.2851 0.6069 0.052 Uiso 1 1 calc R U . . .
C17 C 0.1473(3) 0.35857(19) 0.6932(3) 0.0814(12) Uani 1 1 d . . . . .
H17A H 0.1662 0.3996 0.6888 0.122 Uiso 1 1 calc R U . . .
H17B H 0.1973 0.3418 0.7626 0.122 Uiso 1 1 calc R U . . .
H17C H 0.0695 0.3554 0.6914 0.122 Uiso 1 1 calc R U . . .
C18 C 0.0741(2) 0.34650(13) 0.4883(2) 0.0524(7) Uani 1 1 d . . . . .
H18A H 0.0823 0.3237 0.4266 0.079 Uiso 1 1 calc R U . . .
H18B H 0.0857 0.3878 0.4764 0.079 Uiso 1 1 calc R U . . .
H18C H -0.0013 0.3409 0.4920 0.079 Uiso 1 1 calc R U . . .
C19 C 0.3499(2) 0.36236(12) 0.0505(2) 0.0514(6) Uani 1 1 d . . . . .
H19 H 0.2996 0.3546 -0.0272 0.062 Uiso 1 1 calc R U . . .
C20 C 0.4545(3) 0.39213(18) 0.0422(3) 0.0776(10) Uani 1 1 d . . . . .
H20A H 0.4910 0.3666 0.0030 0.116 Uiso 1 1 calc R U . . .
H20B H 0.5064 0.4002 0.1171 0.116 Uiso 1 1 calc R U . . .
H20C H 0.4334 0.4287 0.0012 0.116 Uiso 1 1 calc R U . . .
C21 C 0.3816(3) 0.30293(14) 0.1080(3) 0.0793(10) Uani 1 1 d . . . . .
H21A H 0.3134 0.2821 0.1060 0.119 Uiso 1 1 calc R U . . .
H21B H 0.4291 0.3088 0.1854 0.119 Uiso 1 1 calc R U . . .
H21C H 0.4224 0.2800 0.0691 0.119 Uiso 1 1 calc R U . . .
C22 C 0.1389(3) 0.36327(14) 0.1104(2) 0.0612(8) Uani 1 1 d . . . . .
H22 H 0.1672 0.3236 0.1375 0.073 Uiso 1 1 calc R U . . .
C23 C 0.0777(3) 0.38388(17) 0.1853(3) 0.0774(10) Uani 1 1 d . . . . .
H23A H 0.0471 0.4227 0.1621 0.116 Uiso 1 1 calc R U . . .
H23B H 0.1295 0.3855 0.2620 0.116 Uiso 1 1 calc R U . . .
H23C H 0.0164 0.3570 0.1810 0.116 Uiso 1 1 calc R U . . .
C24 C 0.0598(3) 0.35507(18) -0.0103(3) 0.0851(12) Uani 1 1 d . . . . .
H24A H 0.0285 0.3928 -0.0412 0.128 Uiso 1 1 calc R U . . .
H24B H -0.0012 0.3287 -0.0111 0.128 Uiso 1 1 calc R U . . .
H24C H 0.1018 0.3386 -0.0554 0.128 Uiso 1 1 calc R U . . .
O1 O 0.59516(10) 0.46338(5) 0.50568(11) 0.0244(3) Uani 1 1 d . . . . .
O2 O 0.32879(12) 0.38128(6) 0.51791(12) 0.0300(3) Uani 1 1 d . . . . .
O3 O 0.34008(13) 0.41960(7) 0.24954(12) 0.0366(3) Uani 1 1 d . . . . .
Si1 Si 0.69670(4) 0.43118(2) 0.47216(5) 0.02551(11) Uani 1 1 d . . . . .
Si2 Si 0.30672(4) 0.32586(2) 0.58732(4) 0.02516(11) Uani 1 1 d . . . . .
Si3 Si 0.26835(6) 0.40816(3) 0.11933(5) 0.03823(14) Uani 1 1 d . . . . .
C25 C 0.2209(4) 0.48099(16) 0.0559(4) 0.0456(10) Uani 0.727(7) 1 d . . P A 1
H25 H 0.1538 0.4912 0.0769 0.055 Uiso 0.727(7) 1 calc R U P A 1
C26 C 0.3059(5) 0.52882(19) 0.1037(4) 0.0649(14) Uani 0.727(7) 1 d . . P A 1
H26A H 0.3724 0.5221 0.0822 0.097 Uiso 0.727(7) 1 calc R U P A 1
H26B H 0.3275 0.5287 0.1850 0.097 Uiso 0.727(7) 1 calc R U P A 1
H26C H 0.2729 0.5665 0.0749 0.097 Uiso 0.727(7) 1 calc R U P A 1
C27 C 0.1815(4) 0.4820(2) -0.0709(3) 0.0681(15) Uani 0.727(7) 1 d . . P A 1
H27A H 0.1190 0.4549 -0.1003 0.102 Uiso 0.727(7) 1 calc R U P A 1
H27B H 0.2434 0.4705 -0.0965 0.102 Uiso 0.727(7) 1 calc R U P A 1
H27C H 0.1568 0.5214 -0.0973 0.102 Uiso 0.727(7) 1 calc R U P A 1
C25A C 0.2601(10) 0.4782(5) 0.0226(9) 0.046(3) Uani 0.273(7) 1 d . . P A 2
H25A H 0.2568 0.4637 -0.0524 0.056 Uiso 0.273(7) 1 calc R U P A 2
C26A C 0.1470(10) 0.5108(6) 0.0079(13) 0.085(5) Uani 0.273(7) 1 d . . P A 2
H26D H 0.1380 0.5428 -0.0452 0.127 Uiso 0.273(7) 1 calc R U P A 2
H26E H 0.1483 0.5265 0.0797 0.127 Uiso 0.273(7) 1 calc R U P A 2
H26F H 0.0844 0.4836 -0.0201 0.127 Uiso 0.273(7) 1 calc R U P A 2
C27F C 0.3538(12) 0.5187(6) 0.0600(12) 0.066(4) Uani 0.273(7) 1 d . . P A 2
H27D H 0.3467 0.5480 0.0024 0.099 Uiso 0.273(7) 1 calc R U P A 2
H27E H 0.4243 0.4974 0.0743 0.099 Uiso 0.273(7) 1 calc R U P A 2
H27F H 0.3533 0.5378 0.1285 0.099 Uiso 0.273(7) 1 calc R U P A 2

loop_
_atom_site_aniso_label
_atom_site_aniso_U_11
_atom_site_aniso_U_22
_atom_site_aniso_U_33
_atom_site_aniso_U_23
_atom_site_aniso_U_13
_atom_site_aniso_U_12
Ce1 0.01942(5) 0.02084(5) 0.02248(6) -0.00228(4) 0.00388(4) -0.00166(3)
C1 0.0299(10) 0.0363(10) 0.0445(13) 0.0036(9) 0.0169(10) 0.0028(8)
C2 0.0497(15) 0.0572(15) 0.0477(15) 0.0166(12) 0.0099(12) -0.0018(12)
C3 0.0504(16) 0.0643(17) 0.079(2) 0.0203(15) 0.0430(16) 0.0131(13)
C4 0.0201(9) 0.0422(11) 0.0381(12) 0.0007(9) 0.0078(8) 0.0075(8)
C5 0.0387(13) 0.0560(15) 0.0426(14) -0.0051(11) 0.0030(11) -0.0072(11)
C6 0.0437(14) 0.0544(15) 0.0470(15) 0.0126(12) 0.0006(12) 0.0040(11)
C7 0.0296(10) 0.0320(10) 0.0404(12) -0.0062(8) 0.0110(9) 0.0034(8)
C8 0.0607(18) 0.0544(16) 0.091(2) -0.0344(15) 0.0425(17) -0.0040(13)
C9 0.0410(12) 0.0311(10) 0.0579(15) -0.0029(10) 0.0174(11) 0.0002(9)
C10 0.0305(10) 0.0367(10) 0.0271(10) 0.0012(8) 0.0076(8) -0.0025(8)
C11 0.0316(12) 0.0680(16) 0.0399(13) 0.0085(12) 0.0016(10) -0.0105(11)
C12 0.0526(15) 0.0491(13) 0.0351(13) 0.0126(10) 0.0058(11) -0.0059(11)
C13 0.0301(10) 0.0294(9) 0.0414(12) -0.0045(8) 0.0087(9) -0.0033(8)
C14 0.0546(15) 0.0321(11) 0.0633(17) -0.0031(11) 0.0122(13) -0.0137(10)
C15 0.0514(15) 0.0452(13) 0.0416(14) -0.0143(10) 0.0138(12) -0.0055(11)
C16 0.0292(11) 0.0555(14) 0.0493(14) 0.0014(11) 0.0175(10) 0.0000(10)
C17 0.0430(16) 0.158(4) 0.0484(18) -0.005(2) 0.0219(14) 0.0226(19)
C18 0.0271(11) 0.0758(18) 0.0497(15) -0.0114(13) 0.0067(11) 0.0083(11)
C19 0.0630(17) 0.0584(15) 0.0291(12) -0.0141(11) 0.0103(12) -0.0093(13)
C20 0.071(2) 0.107(3) 0.059(2) -0.0186(18) 0.0271(17) -0.0173(19)
C21 0.107(3) 0.0546(18) 0.076(2) -0.0142(16) 0.030(2) 0.0085(18)
C22 0.0580(17) 0.0669(18) 0.0498(16) -0.0091(14) 0.0061(14) -0.0200(14)
C23 0.063(2) 0.091(2) 0.082(2) -0.0150(19) 0.0292(19) -0.0328(18)
C24 0.074(2) 0.111(3) 0.0540(19) -0.0127(19) -0.0001(17) -0.050(2)
O1 0.0187(6) 0.0246(6) 0.0294(7) -0.0027(5) 0.0072(5) 0.0037(5)
O2 0.0316(7) 0.0275(6) 0.0297(7) 0.0034(5) 0.0086(6) 0.0003(5)
O3 0.0360(8) 0.0426(8) 0.0261(8) -0.0071(6) 0.0038(6) -0.0028(6)
Si1 0.0198(2) 0.0258(2) 0.0317(3) -0.0014(2) 0.0096(2) 0.00533(18)
Si2 0.0213(2) 0.0272(2) 0.0265(3) 0.00214(19) 0.0073(2) -0.00074(18)
Si3 0.0420(3) 0.0412(3) 0.0246(3) -0.0027(2) 0.0018(3) -0.0059(3)
C25 0.049(2) 0.0456(19) 0.039(2) 0.0065(15) 0.0102(18) -0.0050(16)
C26 0.084(4) 0.045(2) 0.059(3) 0.0104(19) 0.014(3) -0.013(2)
C27 0.085(3) 0.078(3) 0.033(2) 0.0169(19) 0.009(2) 0.003(2)
C25A 0.052(6) 0.061(6) 0.039(6) 0.014(4) 0.032(5) 0.014(5)
C26A 0.056(7) 0.081(9) 0.099(12) 0.015(8) 0.001(7) 0.026(6)
C27F 0.075(9) 0.054(7) 0.056(8) 0.023(6) 0.004(6) -0.016(6)

_geom_special_details            
;
 All esds (except the esd in the dihedral angle between two l.s. planes)
 are estimated using the full covariance matrix.  The cell esds are taken
 into account individually in the estimation of esds in distances, angles
 and torsion angles; correlations between esds in cell parameters are only
 used when they are defined by crystal symmetry.  An approximate (isotropic)
 treatment of cell esds is used for estimating esds involving l.s. planes.
;

loop_
_geom_bond_atom_site_label_1
_geom_bond_atom_site_label_2
_geom_bond_distance
_geom_bond_site_symmetry_2
_geom_bond_publ_flag
Ce1 O2 2.1659(14) . ?
Ce1 O3 2.1671(14) . ?
Ce1 O1 2.3951(12) 3_666 ?
Ce1 O1 2.4030(12) . ?
Ce1 Ce1 3.8195(2) 3_666 ?
C1 C2 1.526(3) . ?
C1 C3 1.537(3) . ?
C1 Si1 1.885(2) . ?
C1 H1 1.0000 . ?
C2 H2A 0.9800 . ?
C2 H2B 0.9800 . ?
C2 H2C 0.9800 . ?
C3 H3A 0.9800 . ?
C3 H3B 0.9800 . ?
C3 H3C 0.9800 . ?
C4 C6 1.524(3) . ?
C4 C5 1.536(3) . ?
C4 Si1 1.878(2) . ?
C4 H4 1.0000 . ?
C5 H5A 0.9800 . ?
C5 H5B 0.9800 . ?
C5 H5C 0.9800 . ?
C6 H6A 0.9800 . ?
C6 H6B 0.9800 . ?
C6 H6C 0.9800 . ?
C7 C9 1.530(3) . ?
C7 C8 1.536(3) . ?
C7 Si1 1.886(2) . ?
C7 H7 1.0000 . ?
C8 H8A 0.9800 . ?
C8 H8B 0.9800 . ?
C8 H8C 0.9800 . ?
C9 H9A 0.9800 . ?
C9 H9B 0.9800 . ?
C9 H9C 0.9800 . ?
C10 C11 1.525(3) . ?
C10 C12 1.528(3) . ?
C10 Si2 1.895(2) . ?
C10 H10 1.0000 . ?
C11 H11A 0.9800 . ?
C11 H11B 0.9800 . ?
C11 H11C 0.9800 . ?
C12 H12A 0.9800 . ?
C12 H12B 0.9800 . ?
C12 H12C 0.9800 . ?
C13 C14 1.530(3) . ?
C13 C15 1.536(3) . ?
C13 Si2 1.894(2) . ?
C13 H13 1.0000 . ?
C14 H14A 0.9800 . ?
C14 H14B 0.9800 . ?
C14 H14C 0.9800 . ?
C15 H15A 0.9800 . ?
C15 H15B 0.9800 . ?
C15 H15C 0.9800 . ?
C16 C17 1.487(4) . ?
C16 C18 1.525(3) . ?
C16 Si2 1.894(2) . ?
C16 H16 1.0000 . ?
C17 H17A 0.9800 . ?
C17 H17B 0.9800 . ?
C17 H17C 0.9800 . ?
C18 H18A 0.9800 . ?
C18 H18B 0.9800 . ?
C18 H18C 0.9800 . ?
C19 C20 1.525(4) . ?
C19 C21 1.540(4) . ?
C19 Si3 1.885(3) . ?
C19 H19 1.0000 . ?
C20 H20A 0.9800 . ?
C20 H20B 0.9800 . ?
C20 H20C 0.9800 . ?
C21 H21A 0.9800 . ?
C21 H21B 0.9800 . ?
C21 H21C 0.9800 . ?
C22 C23 1.494(5) . ?
C22 C24 1.545(4) . ?
C22 Si3 1.908(3) . ?
C22 H22 1.0000 . ?
C23 H23A 0.9800 . ?
C23 H23B 0.9800 . ?
C23 H23C 0.9800 . ?
C24 H24A 0.9800 . ?
C24 H24B 0.9800 . ?
C24 H24C 0.9800 . ?
O1 Si1 1.6583(13) . ?
O1 Ce1 2.3951(12) 3_666 ?
O2 Si2 1.6287(14) . ?
O3 Si3 1.6276(15) . ?
Si3 C25 1.871(4) . ?
Si3 C25A 2.010(10) . ?
C25 C26 1.519(6) . ?
C25 C27 1.526(6) . ?
C25 H25 1.0000 . ?
C26 H26A 0.9800 . ?
C26 H26B 0.9800 . ?
C26 H26C 0.9800 . ?
C27 H27A 0.9800 . ?
C27 H27B 0.9800 . ?
C27 H27C 0.9800 . ?
C25A C27F 1.458(16) . ?
C25A C26A 1.572(17) . ?
C25A H25A 1.0000 . ?
C26A H26D 0.9800 . ?
C26A H26E 0.9800 . ?
C26A H26F 0.9800 . ?
C27F H27D 0.9800 . ?
C27F H27E 0.9800 . ?
C27F H27F 0.9800 . ?

loop_
_geom_angle_atom_site_label_1
_geom_angle_atom_site_label_2
_geom_angle_atom_site_label_3
_geom_angle
_geom_angle_site_symmetry_1
_geom_angle_site_symmetry_3
_geom_angle_publ_flag
O2 Ce1 O3 111.61(6) . . ?
O2 Ce1 O1 110.03(5) . 3_666 ?
O3 Ce1 O1 122.21(5) . 3_666 ?
O2 Ce1 O1 117.77(5) . . ?
O3 Ce1 O1 116.37(5) . . ?
O1 Ce1 O1 74.49(4) 3_666 . ?
O2 Ce1 Ce1 120.52(4) . 3_666 ?
O3 Ce1 Ce1 127.86(4) . 3_666 ?
O1 Ce1 Ce1 37.32(3) 3_666 3_666 ?
O1 Ce1 Ce1 37.18(3) . 3_666 ?
C2 C1 C3 111.8(2) . . ?
C2 C1 Si1 112.29(16) . . ?
C3 C1 Si1 115.48(16) . . ?
C2 C1 H1 105.4 . . ?
C3 C1 H1 105.4 . . ?
Si1 C1 H1 105.4 . . ?
C1 C2 H2A 109.5 . . ?
C1 C2 H2B 109.5 . . ?
H2A C2 H2B 109.5 . . ?
C1 C2 H2C 109.5 . . ?
H2A C2 H2C 109.5 . . ?
H2B C2 H2C 109.5 . . ?
C1 C3 H3A 109.5 . . ?
C1 C3 H3B 109.5 . . ?
H3A C3 H3B 109.5 . . ?
C1 C3 H3C 109.5 . . ?
H3A C3 H3C 109.5 . . ?
H3B C3 H3C 109.5 . . ?
C6 C4 C5 109.6(2) . . ?
C6 C4 Si1 116.45(16) . . ?
C5 C4 Si1 109.75(15) . . ?
C6 C4 H4 106.9 . . ?
C5 C4 H4 106.9 . . ?
Si1 C4 H4 106.9 . . ?
C4 C5 H5A 109.5 . . ?
C4 C5 H5B 109.5 . . ?
H5A C5 H5B 109.5 . . ?
C4 C5 H5C 109.5 . . ?
H5A C5 H5C 109.5 . . ?
H5B C5 H5C 109.5 . . ?
C4 C6 H6A 109.5 . . ?
C4 C6 H6B 109.5 . . ?
H6A C6 H6B 109.5 . . ?
C4 C6 H6C 109.5 . . ?
H6A C6 H6C 109.5 . . ?
H6B C6 H6C 109.5 . . ?
C9 C7 C8 109.0(2) . . ?
C9 C7 Si1 115.30(16) . . ?
C8 C7 Si1 113.97(16) . . ?
C9 C7 H7 105.9 . . ?
C8 C7 H7 105.9 . . ?
Si1 C7 H7 105.9 . . ?
C7 C8 H8A 109.5 . . ?
C7 C8 H8B 109.5 . . ?
H8A C8 H8B 109.5 . . ?
C7 C8 H8C 109.5 . . ?
H8A C8 H8C 109.5 . . ?
H8B C8 H8C 109.5 . . ?
C7 C9 H9A 109.5 . . ?
C7 C9 H9B 109.5 . . ?
H9A C9 H9B 109.5 . . ?
C7 C9 H9C 109.5 . . ?
H9A C9 H9C 109.5 . . ?
H9B C9 H9C 109.5 . . ?
C11 C10 C12 109.37(19) . . ?
C11 C10 Si2 112.62(15) . . ?
C12 C10 Si2 114.22(15) . . ?
C11 C10 H10 106.7 . . ?
C12 C10 H10 106.7 . . ?
Si2 C10 H10 106.7 . . ?
C10 C11 H11A 109.5 . . ?
C10 C11 H11B 109.5 . . ?
H11A C11 H11B 109.5 . . ?
C10 C11 H11C 109.5 . . ?
H11A C11 H11C 109.5 . . ?
H11B C11 H11C 109.5 . . ?
C10 C12 H12A 109.5 . . ?
C10 C12 H12B 109.5 . . ?
H12A C12 H12B 109.5 . . ?
C10 C12 H12C 109.5 . . ?
H12A C12 H12C 109.5 . . ?
H12B C12 H12C 109.5 . . ?
C14 C13 C15 109.15(19) . . ?
C14 C13 Si2 115.29(17) . . ?
C15 C13 Si2 112.99(15) . . ?
C14 C13 H13 106.3 . . ?
C15 C13 H13 106.3 . . ?
Si2 C13 H13 106.3 . . ?
C13 C14 H14A 109.5 . . ?
C13 C14 H14B 109.5 . . ?
H14A C14 H14B 109.5 . . ?
C13 C14 H14C 109.5 . . ?
H14A C14 H14C 109.5 . . ?
H14B C14 H14C 109.5 . . ?
C13 C15 H15A 109.5 . . ?
C13 C15 H15B 109.5 . . ?
H15A C15 H15B 109.5 . . ?
C13 C15 H15C 109.5 . . ?
H15A C15 H15C 109.5 . . ?
H15B C15 H15C 109.5 . . ?
C17 C16 C18 110.9(2) . . ?
C17 C16 Si2 116.11(19) . . ?
C18 C16 Si2 111.37(17) . . ?
C17 C16 H16 105.9 . . ?
C18 C16 H16 105.9 . . ?
Si2 C16 H16 105.9 . . ?
C16 C17 H17A 109.5 . . ?
C16 C17 H17B 109.5 . . ?
H17A C17 H17B 109.5 . . ?
C16 C17 H17C 109.5 . . ?
H17A C17 H17C 109.5 . . ?
H17B C17 H17C 109.5 . . ?
C16 C18 H18A 109.5 . . ?
C16 C18 H18B 109.5 . . ?
H18A C18 H18B 109.5 . . ?
C16 C18 H18C 109.5 . . ?
H18A C18 H18C 109.5 . . ?
H18B C18 H18C 109.5 . . ?
C20 C19 C21 109.7(3) . . ?
C20 C19 Si3 113.8(2) . . ?
C21 C19 Si3 111.7(2) . . ?
C20 C19 H19 107.1 . . ?
C21 C19 H19 107.1 . . ?
Si3 C19 H19 107.1 . . ?
C19 C20 H20A 109.5 . . ?
C19 C20 H20B 109.5 . . ?
H20A C20 H20B 109.5 . . ?
C19 C20 H20C 109.5 . . ?
H20A C20 H20C 109.5 . . ?
H20B C20 H20C 109.5 . . ?
C19 C21 H21A 109.5 . . ?
C19 C21 H21B 109.5 . . ?
H21A C21 H21B 109.5 . . ?
C19 C21 H21C 109.5 . . ?
H21A C21 H21C 109.5 . . ?
H21B C21 H21C 109.5 . . ?
C23 C22 C24 112.0(3) . . ?
C23 C22 Si3 114.1(2) . . ?
C24 C22 Si3 112.6(2) . . ?
C23 C22 H22 105.8 . . ?
C24 C22 H22 105.8 . . ?
Si3 C22 H22 105.8 . . ?
C22 C23 H23A 109.5 . . ?
C22 C23 H23B 109.5 . . ?
H23A C23 H23B 109.5 . . ?
C22 C23 H23C 109.5 . . ?
H23A C23 H23C 109.5 . . ?
H23B C23 H23C 109.5 . . ?
C22 C24 H24A 109.5 . . ?
C22 C24 H24B 109.5 . . ?
H24A C24 H24B 109.5 . . ?
C22 C24 H24C 109.5 . . ?
H24A C24 H24C 109.5 . . ?
H24B C24 H24C 109.5 . . ?
Si1 O1 Ce1 125.70(7) . 3_666 ?
Si1 O1 Ce1 124.32(7) . . ?
Ce1 O1 Ce1 105.51(4) 3_666 . ?
Si2 O2 Ce1 163.03(9) . . ?
Si3 O3 Ce1 167.40(10) . . ?
O1 Si1 C4 109.97(8) . . ?
O1 Si1 C1 106.52(8) . . ?
C4 Si1 C1 107.60(10) . . ?
O1 Si1 C7 106.21(8) . . ?
C4 Si1 C7 115.28(10) . . ?
C1 Si1 C7 110.94(10) . . ?
O2 Si2 C13 108.60(9) . . ?
O2 Si2 C16 112.14(10) . . ?
C13 Si2 C16 108.79(11) . . ?
O2 Si2 C10 107.68(8) . . ?
C13 Si2 C10 110.44(10) . . ?
C16 Si2 C10 109.18(10) . . ?
O3 Si3 C25 106.65(14) . . ?
O3 Si3 C19 111.09(10) . . ?
C25 Si3 C19 116.5(2) . . ?
O3 Si3 C22 108.95(11) . . ?
C25 Si3 C22 108.24(18) . . ?
C19 Si3 C22 105.24(13) . . ?
O3 Si3 C25A 113.2(3) . . ?
C19 Si3 C25A 94.9(3) . . ?
C22 Si3 C25A 121.9(4) . . ?
C26 C25 C27 110.7(4) . . ?
C26 C25 Si3 113.1(3) . . ?
C27 C25 Si3 114.7(3) . . ?
C26 C25 H25 105.9 . . ?
C27 C25 H25 105.9 . . ?
Si3 C25 H25 105.9 . . ?
C25 C26 H26A 109.5 . . ?
C25 C26 H26B 109.5 . . ?
H26A C26 H26B 109.5 . . ?
C25 C26 H26C 109.5 . . ?
H26A C26 H26C 109.5 . . ?
H26B C26 H26C 109.5 . . ?
C25 C27 H27A 109.5 . . ?
C25 C27 H27B 109.5 . . ?
H27A C27 H27B 109.5 . . ?
C25 C27 H27C 109.5 . . ?
H27A C27 H27C 109.5 . . ?
H27B C27 H27C 109.5 . . ?
C27F C25A C26A 110.0(11) . . ?
C27F C25A Si3 116.1(8) . . ?
C26A C25A Si3 108.4(8) . . ?
C27F C25A H25A 107.3 . . ?
C26A C25A H25A 107.3 . . ?
Si3 C25A H25A 107.3 . . ?
C25A C26A H26D 109.5 . . ?
C25A C26A H26E 109.5 . . ?
H26D C26A H26E 109.5 . . ?
C25A C26A H26F 109.5 . . ?
H26D C26A H26F 109.5 . . ?
H26E C26A H26F 109.5 . . ?
C25A C27F H27D 109.5 . . ?
C25A C27F H27E 109.5 . . ?
H27D C27F H27E 109.5 . . ?
C25A C27F H27F 109.5 . . ?
H27D C27F H27F 109.5 . . ?
H27E C27F H27F 109.5 . . ?

_refine_diff_density_max         0.899
_refine_diff_density_min         -0.795
_refine_diff_density_rms         0.069

_shelx_res_file                  
;

    mo_ub98_0m.res created by SHELXL-2014/7


TITL mo_ub98_01_a.res in P2(1)/n
CELL 0.71073 12.6609 23.0055 12.7568 90.000 109.440 90.000
ZERR 2.00 0.0005 0.0009 0.0005 0.000 0.001 0.000
LATT 1
SYMM -x+1/2, y+1/2, -z+1/2
SFAC C H O SI CE
UNIT 108 252 12 12 4
LIST 4 ! automatically inserted. Change 6 to 4 for CHECKCIF!!
TEMP -93.150
SIZE 0.223 0.315 0.341
L.S. 6
ACTA
FMAP 2
PLAN -50
OMIT  -1   0   1
OMIT  -4   8   2
OMIT  -2   3   2
OMIT  -3   5   4
BOND $H
WGHT    0.029700    1.723400
FVAR       0.31730   0.72733
CE1   5    0.399969    0.439408    0.425653    11.00000    0.01942    0.02084 =
         0.02248   -0.00228    0.00388   -0.00166
C1    1    0.740871    0.483931    0.381517    11.00000    0.02992    0.03627 =
         0.04447    0.00358    0.01688    0.00281
AFIX  13
H1    2    0.754094    0.521618    0.422934    11.00000   -1.20000
AFIX   0
C2    1    0.647111    0.496126    0.272245    11.00000    0.04967    0.05717 =
         0.04766    0.01663    0.00988   -0.00183
AFIX 137
H2A   2    0.667284    0.529734    0.235645    11.00000   -1.50000
H2B   2    0.577578    0.504408    0.287273    11.00000   -1.50000
H2C   2    0.636268    0.462066    0.223655    11.00000   -1.50000
AFIX   0
C3    1    0.851942    0.469651    0.362979    11.00000    0.05039    0.06429 =
         0.07925    0.02030    0.04299    0.01311
AFIX 137
H3A   2    0.843573    0.433663    0.319865    11.00000   -1.50000
H3B   2    0.911078    0.464653    0.435022    11.00000   -1.50000
H3C   2    0.871988    0.501533    0.322232    11.00000   -1.50000
AFIX   0
C4    1    0.820928    0.418375    0.600492    11.00000    0.02008    0.04218 =
         0.03813    0.00069    0.00777    0.00747
AFIX  13
H4    2    0.884077    0.405882    0.575044    11.00000   -1.20000
AFIX   0
C5    1    0.856665    0.475806    0.663736    11.00000    0.03871    0.05604 =
         0.04264   -0.00511    0.00300   -0.00717
AFIX 137
H5A   2    0.862873    0.506072    0.612039    11.00000   -1.50000
H5B   2    0.929334    0.470635    0.722223    11.00000   -1.50000
H5C   2    0.800592    0.487362    0.697304    11.00000   -1.50000
AFIX   0
C6    1    0.807742    0.371704    0.680044    11.00000    0.04372    0.05440 =
         0.04701    0.01260    0.00061    0.00399
AFIX 137
H6A   2    0.743698    0.381227    0.703766    11.00000   -1.50000
H6B   2    0.875937    0.369926    0.745207    11.00000   -1.50000
H6C   2    0.795115    0.333951    0.642307    11.00000   -1.50000
AFIX   0
C7    1    0.632941    0.363731    0.391886    11.00000    0.02964    0.03200 =
         0.04043   -0.00621    0.01097    0.00344
AFIX  13
H7    2    0.570102    0.377512    0.325648    11.00000   -1.20000
AFIX   0
C8    1    0.712561    0.330077    0.345600    11.00000    0.06068    0.05438 =
         0.09078   -0.03442    0.04254   -0.00398
AFIX 137
H8A   2    0.673029    0.296692    0.302410    11.00000   -1.50000
H8B   2    0.777248    0.316375    0.407290    11.00000   -1.50000
H8C   2    0.738195    0.355698    0.297576    11.00000   -1.50000
AFIX   0
C9    1    0.580522    0.321354    0.452961    11.00000    0.04096    0.03112 =
         0.05793   -0.00289    0.01742    0.00019
AFIX 137
H9A   2    0.533012    0.293542    0.399732    11.00000   -1.50000
H9B   2    0.535042    0.343015    0.488572    11.00000   -1.50000
H9C   2    0.639946    0.300368    0.509688    11.00000   -1.50000
AFIX   0
C10   1    0.413269    0.329235    0.732406    11.00000    0.03050    0.03669 =
         0.02711    0.00122    0.00762   -0.00255
AFIX  13
H10   2    0.390155    0.361964    0.771603    11.00000   -1.20000
AFIX   0
C11   1    0.530830    0.343477    0.732125    11.00000    0.03158    0.06801 =
         0.03986    0.00846    0.00159   -0.01046
AFIX 137
H11A  2    0.557346    0.312092    0.695249    11.00000   -1.50000
H11B  2    0.581544    0.347476    0.808850    11.00000   -1.50000
H11C  2    0.529137    0.380012    0.692094    11.00000   -1.50000
AFIX   0
C12   1    0.417586    0.274679    0.802021    11.00000    0.05256    0.04913 =
         0.03513    0.01265    0.00581   -0.00586
AFIX 137
H12A  2    0.342657    0.266398    0.804856    11.00000   -1.50000
H12B  2    0.469533    0.280944    0.877578    11.00000   -1.50000
H12C  2    0.443335    0.241705    0.768281    11.00000   -1.50000
AFIX   0
C13   1    0.325220    0.256766    0.514572    11.00000    0.03014    0.02940 =
         0.04144   -0.00451    0.00867   -0.00334
AFIX  13
H13   2    0.407721    0.249569    0.537983    11.00000   -1.20000
AFIX   0
C14   1    0.273690    0.202137    0.546123    11.00000    0.05458    0.03210 =
         0.06327   -0.00310    0.01220   -0.01367
AFIX 137
H14A  2    0.191982    0.206086    0.520897    11.00000   -1.50000
H14B  2    0.302053    0.197199    0.627030    11.00000   -1.50000
H14C  2    0.294035    0.168141    0.510648    11.00000   -1.50000
AFIX   0
C15   1    0.284550    0.262678    0.387435    11.00000    0.05144    0.04524 =
         0.04157   -0.01430    0.01383   -0.00554
AFIX 137
H15A  2    0.305171    0.227738    0.354767    11.00000   -1.50000
H15B  2    0.319571    0.296784    0.366687    11.00000   -1.50000
H15C  2    0.202952    0.267286    0.359716    11.00000   -1.50000
AFIX   0
C16   1    0.160673    0.326566    0.597097    11.00000    0.02920    0.05551 =
         0.04934    0.00145    0.01748    0.00002
AFIX  13
H16   2    0.142220    0.285094    0.606904    11.00000   -1.20000
AFIX   0
C17   1    0.147277    0.358571    0.693171    11.00000    0.04305    0.15782 =
         0.04843   -0.00507    0.02186    0.02262
AFIX 137
H17A  2    0.166198    0.399605    0.688834    11.00000   -1.50000
H17B  2    0.197287    0.341816    0.762585    11.00000   -1.50000
H17C  2    0.069517    0.355385    0.691408    11.00000   -1.50000
AFIX   0
C18   1    0.074115    0.346504    0.488313    11.00000    0.02711    0.07577 =
         0.04968   -0.01144    0.00673    0.00830
AFIX 137
H18A  2    0.082315    0.323663    0.426633    11.00000   -1.50000
H18B  2    0.085696    0.387762    0.476383    11.00000   -1.50000
H18C  2   -0.001298    0.340903    0.492004    11.00000   -1.50000
AFIX   0
C19   1    0.349949    0.362360    0.050460    11.00000    0.06300    0.05835 =
         0.02912   -0.01406    0.01027   -0.00931
AFIX  13
H19   2    0.299562    0.354634   -0.027232    11.00000   -1.20000
AFIX   0
C20   1    0.454522    0.392135    0.042193    11.00000    0.07081    0.10729 =
         0.05878   -0.01860    0.02710   -0.01733
AFIX 137
H20A  2    0.490970    0.366634    0.003017    11.00000   -1.50000
H20B  2    0.506416    0.400185    0.117058    11.00000   -1.50000
H20C  2    0.433372    0.428719    0.001190    11.00000   -1.50000
AFIX   0
C21   1    0.381600    0.302926    0.107990    11.00000    0.10707    0.05460 =
         0.07618   -0.01415    0.03046    0.00850
AFIX 137
H21A  2    0.313387    0.282148    0.106004    11.00000   -1.50000
H21B  2    0.429131    0.308780    0.185426    11.00000   -1.50000
H21C  2    0.422415    0.280037    0.069141    11.00000   -1.50000
AFIX   0
C22   1    0.138919    0.363272    0.110426    11.00000    0.05803    0.06687 =
         0.04982   -0.00907    0.00613   -0.01996
AFIX  13
H22   2    0.167233    0.323560    0.137493    11.00000   -1.20000
AFIX   0
C23   1    0.077705    0.383884    0.185331    11.00000    0.06325    0.09068 =
         0.08219   -0.01496    0.02924   -0.03282
AFIX 137
H23A  2    0.047080    0.422732    0.162099    11.00000   -1.50000
H23B  2    0.129452    0.385484    0.261987    11.00000   -1.50000
H23C  2    0.016425    0.356959    0.181045    11.00000   -1.50000
AFIX   0
C24   1    0.059757    0.355070   -0.010334    11.00000    0.07407    0.11122 =
         0.05399   -0.01273   -0.00006   -0.04982
AFIX 137
H24A  2    0.028516    0.392785   -0.041161    11.00000   -1.50000
H24B  2   -0.001236    0.328664   -0.011105    11.00000   -1.50000
H24C  2    0.101764    0.338555   -0.055357    11.00000   -1.50000
AFIX   0
O1    3    0.595163    0.463382    0.505681    11.00000    0.01868    0.02458 =
         0.02943   -0.00269    0.00723    0.00368
O2    3    0.328792    0.381280    0.517905    11.00000    0.03156    0.02751 =
         0.02969    0.00343    0.00863    0.00031
O3    3    0.340079    0.419604    0.249535    11.00000    0.03604    0.04261 =
         0.02610   -0.00712    0.00380   -0.00280
SI1   4    0.696697    0.431183    0.472158    11.00000    0.01982    0.02581 =
         0.03165   -0.00144    0.00958    0.00533
SI2   4    0.306719    0.325855    0.587322    11.00000    0.02127    0.02725 =
         0.02650    0.00214    0.00734   -0.00074
SI3   4    0.268346    0.408161    0.119325    11.00000    0.04196    0.04124 =
         0.02457   -0.00273    0.00184   -0.00588
PART 1
C25   1    0.220862    0.480992    0.055876    21.00000    0.04858    0.04558 =
         0.03923    0.00653    0.01019   -0.00496
AFIX  13
H25   2    0.153800    0.491214    0.076920    21.00000   -1.20000
AFIX   0
C26   1    0.305948    0.528818    0.103746    21.00000    0.08397    0.04456 =
         0.05878    0.01044    0.01381   -0.01342
AFIX 137
H26A  2    0.372373    0.522114    0.082204    21.00000   -1.50000
H26B  2    0.327486    0.528677    0.184990    21.00000   -1.50000
H26C  2    0.272897    0.566527    0.074935    21.00000   -1.50000
AFIX   0
C27   1    0.181483    0.482028   -0.070890    21.00000    0.08457    0.07842 =
         0.03340    0.01690    0.00918    0.00312
AFIX 137
H27A  2    0.118968    0.454853   -0.100310    21.00000   -1.50000
H27B  2    0.243353    0.470520   -0.096474    21.00000   -1.50000
H27C  2    0.156831    0.521375   -0.097315    21.00000   -1.50000
AFIX   0
PART 0
PART 2
C25A  1    0.260147    0.478150    0.022573   -21.00000    0.05179    0.06146 =
         0.03882    0.01437    0.03234    0.01447
AFIX  13
H25A  2    0.256762    0.463681   -0.052397   -21.00000   -1.20000
AFIX   0
C26A  1    0.147049    0.510832    0.007861   -21.00000    0.05563    0.08051 =
         0.09877    0.01523    0.00076    0.02592
AFIX 137
H26D  2    0.138003    0.542773   -0.045246   -21.00000   -1.50000
H26E  2    0.148296    0.526464    0.079726   -21.00000   -1.50000
H26F  2    0.084353    0.483630   -0.020067   -21.00000   -1.50000
AFIX   0
C27F  1    0.353769    0.518664    0.060017   -21.00000    0.07488    0.05441 =
         0.05571    0.02328    0.00407   -0.01576
AFIX 137
H27D  2    0.346697    0.548010    0.002390   -21.00000   -1.50000
H27E  2    0.424281    0.497432    0.074339   -21.00000   -1.50000
H27F  2    0.353268    0.537788    0.128496   -21.00000   -1.50000
PART 0
AFIX   0
HKLF 4 1 1 0 0 0 1 0 0 0 1

REM  mo_ub98_01_a.res in P2(1)/n
REM R1 =  0.0256 for    8175 Fo > 4sig(Fo)  and  0.0329 for all    9459 data
REM    355 parameters refined using      0 restraints

END

WGHT      0.0297      1.7209

REM Highest difference peak  0.899,  deepest hole -0.795,  1-sigma level  0.069
Q1    1   0.1191  0.4049  0.0955  11.00000  0.05    0.90
Q2    1   0.3851  0.4752  0.4000  11.00000  0.05    0.89
Q3    1   0.4173  0.4063  0.4494  11.00000  0.05    0.82
Q4    1   0.1665  0.3612  0.5984  11.00000  0.05    0.75
Q5    1   0.1337  0.3129  0.6818  11.00000  0.05    0.69
Q6    1   0.4391  0.4545  0.3992  11.00000  0.05    0.66
Q7    1   0.5666  0.5295  0.5411  11.00000  0.05    0.61
Q8    1   0.1135  0.3456  0.1827  11.00000  0.05    0.53
Q9    1   0.3388  0.4411  0.4188  11.00000  0.05    0.48
Q10   1   0.2481  0.4433  0.0972  11.00000  0.05    0.47
Q11   1   0.6662  0.3952  0.4326  11.00000  0.05    0.39
Q12   1   0.3162  0.2886  0.5446  11.00000  0.05    0.38
Q13   1   0.7766  0.4211  0.5294  11.00000  0.05    0.37
Q14   1   0.2225  0.3296  0.5790  11.00000  0.05    0.37
Q15   1   0.8112  0.4567  0.2983  11.00000  0.05    0.37
Q16   1   0.7194  0.4565  0.4219  11.00000  0.05    0.36
Q17   1   0.3649  0.3238  0.6648  11.00000  0.05    0.34
Q18   1   0.3224  0.3901  0.0781  11.00000  0.05    0.32
Q19   1   0.3234  0.4897  0.0729  11.00000  0.05    0.32
Q20   1   0.3345  0.3524  0.5399  11.00000  0.05    0.30
Q21   1   0.3569  0.3015  0.1605  11.00000  0.05    0.30
Q22   1   0.4420  0.3602  0.0612  11.00000  0.05    0.29
Q23   1   0.7028  0.4881  0.3324  11.00000  0.05    0.28
Q24   1   0.3730  0.4132  0.5016  11.00000  0.05    0.28
Q25   1   0.3970  0.5156  0.4575  11.00000  0.05    0.27
Q26   1   0.4032  0.3340  0.0951  11.00000  0.05    0.27
Q27   1   0.2998  0.3888  0.4818  11.00000  0.05    0.27
Q28   1   0.2233  0.2148  0.5598  11.00000  0.05    0.26
Q29   1   0.0468  0.3922 -0.0160  11.00000  0.05    0.25
Q30   1   0.2052  0.3833  0.1118  11.00000  0.05    0.25
Q31   1   0.8357  0.5034  0.6243  11.00000  0.05    0.25
Q32   1   0.3374  0.4467  0.2262  11.00000  0.05    0.25
Q33   1   0.0745  0.3448 -0.0164  11.00000  0.05    0.24
Q34   1   0.4795  0.3320  0.7531  11.00000  0.05    0.24
Q35   1   0.0709  0.3724 -0.0725  11.00000  0.05    0.24
Q36   1   0.2663  0.5034  0.0662  11.00000  0.05    0.24
Q37   1   0.3661  0.3789  0.5004  11.00000  0.05    0.24
Q38   1   0.0931  0.3627  0.4239  11.00000  0.05    0.24
Q39   1   0.5793  0.4911  0.2550  11.00000  0.05    0.24
Q40   1   0.8470  0.4529  0.6119  11.00000  0.05    0.23
Q41   1   0.2246  0.1876  0.4998  11.00000  0.05    0.23
Q42   1  -0.0178  0.4218  0.0885  11.00000  0.05    0.23
Q43   1   0.7808  0.4760  0.3644  11.00000  0.05    0.22
Q44   1   0.7755  0.4281  0.2690  11.00000  0.05    0.22
Q45   1   0.4144  0.3021  0.7652  11.00000  0.05    0.21
Q46   1   0.4543  0.5481  0.5030  11.00000  0.05    0.21
Q47   1   0.3198  0.4741  0.0204  11.00000  0.05    0.21
Q48   1   0.0602  0.4197  0.1332  11.00000  0.05    0.21
Q49   1   0.7744  0.3073  0.4409  11.00000  0.05    0.20
Q50   1   0.3353  0.4450  0.2784  11.00000  0.05    0.20
;
_shelx_res_checksum              65070

_chemical_properties_physical    Air-sensitive,Moisture-sensitive
####################################################################### 
# 
# This file contains crystal structure data downloaded from the 
# Cambridge Structural Database (CSD) hosted by the Cambridge 
# Crystallographic Data Centre (CCDC).
# 
# Full information about CCDC data access policies and citation 
# guidelines are available at http://www.ccdc.cam.ac.uk/access/V1 
# 
# Audit and citation data items may have been added by the CCDC. 
# Please retain this information to preserve the provenance of 
# this file and to allow appropriate attribution of the data. 
# 
#######################################################################

data_4-Cl4hq_DWCl4qun_tw
_database_code_depnum_ccdc_archive 'CCDC 2022465'
loop_
_audit_author_name
_audit_author_address
'Caecilia Maichle.Moessmer'
;University of Tuebingen
Germany
;
_audit_update_record             
;
2020-08-10 deposited with the CCDC.	2020-11-23 downloaded from the CCDC.
;

_audit_creation_method           SHELXL-2014/7
_shelx_SHELXL_version_number     2014/7
_chemical_name_systematic        ?
_chemical_name_common            ?
_chemical_melting_point          ?
_chemical_formula_moiety         ?
_chemical_formula_sum            'C42 H108 Ce2 Cl4 N6 O2 Si12'
_chemical_formula_weight         1488.46

loop_
_atom_type_symbol
_atom_type_description
_atom_type_scat_dispersion_real
_atom_type_scat_dispersion_imag
_atom_type_scat_source
C C 0.0033 0.0016 'International Tables Vol C Tables 4.2.6.8 and 6.1.1.4'
H H 0.0000 0.0000 'International Tables Vol C Tables 4.2.6.8 and 6.1.1.4'
Ce Ce -0.2486 2.6331 'International Tables Vol C Tables 4.2.6.8 and 6.1.1.4'
Cl Cl 0.1484 0.1585 'International Tables Vol C Tables 4.2.6.8 and 6.1.1.4'
N N 0.0061 0.0033 'International Tables Vol C Tables 4.2.6.8 and 6.1.1.4'
O O 0.0106 0.0060 'International Tables Vol C Tables 4.2.6.8 and 6.1.1.4'
Si Si 0.0817 0.0704 'International Tables Vol C Tables 4.2.6.8 and 6.1.1.4'

_space_group_crystal_system      monoclinic
_space_group_IT_number           14
_space_group_name_H-M_alt        'P 21/n'
_space_group_name_Hall           '-P 2yn'

_shelx_space_group_comment       
;
The symmetry employed for this shelxl refinement is uniquely defined
by the following loop, which should always be used as a source of
symmetry information in preference to the above space-group names.
They are only intended as comments.
;

loop_
_space_group_symop_operation_xyz
'x, y, z'
'-x+1/2, y+1/2, -z+1/2'
'-x, -y, -z'
'x-1/2, -y-1/2, z-1/2'

_cell_length_a                   10.8680(16)
_cell_length_b                   16.755(2)
_cell_length_c                   20.149(3)
_cell_angle_alpha                90
_cell_angle_beta                 90.235(4)
_cell_angle_gamma                90
_cell_volume                     3668.9(9)
_cell_formula_units_Z            2
_cell_measurement_reflns_used    3628
_cell_measurement_temperature    150
_cell_measurement_theta_max      22.08
_cell_measurement_theta_min      2.23

_exptl_crystal_description       block
_exptl_crystal_colour            'metallic brown'
_exptl_crystal_density_meas      ?
_exptl_crystal_density_method    ?
_exptl_crystal_density_diffrn    1.347
_exptl_crystal_F_000             1540
_exptl_transmission_factor_min   ?
_exptl_transmission_factor_max   ?
_exptl_crystal_size_max          0.200
_exptl_crystal_size_mid          0.100
_exptl_crystal_size_min          0.050
_exptl_absorpt_coefficient_mu    1.601
_shelx_estimated_absorpt_T_min   0.740
_shelx_estimated_absorpt_T_max   0.924
_exptl_absorpt_correction_T_max  0.7453
_exptl_absorpt_correction_T_min  0.6737
_exptl_absorpt_correction_type   multi-scan
_exptl_absorpt_process_details   'SADABS-2012/1 (Bruker,2012)'
_exptl_absorpt_special_details   ?
_diffrn_ambient_temperature      150(2)
_diffrn_radiation_wavelength     0.71073
_diffrn_radiation_type           MoK\a
_diffrn_source                   'ImuS-focus sealed tube'
_diffrn_measurement_device_type  'Bruker APEX II DUO'
_diffrn_measurement_method       'omega scans'
_diffrn_detector_area_resol_mean ?
_diffrn_reflns_number            7343
_diffrn_reflns_av_unetI/netI     0.0913
_diffrn_reflns_av_R_equivalents  ?
_diffrn_reflns_limit_h_min       -13
_diffrn_reflns_limit_h_max       13
_diffrn_reflns_limit_k_min       -20
_diffrn_reflns_limit_k_max       20
_diffrn_reflns_limit_l_min       0
_diffrn_reflns_limit_l_max       24
_diffrn_reflns_theta_min         2.633
_diffrn_reflns_theta_max         26.374
_diffrn_reflns_theta_full        25.242
_diffrn_measured_fraction_theta_max 0.984
_diffrn_measured_fraction_theta_full 0.998
_diffrn_reflns_Laue_measured_fraction_max 0.984
_diffrn_reflns_Laue_measured_fraction_full 0.998
_diffrn_reflns_point_group_measured_fraction_max 0.984
_diffrn_reflns_point_group_measured_fraction_full 0.998
_reflns_number_total             7343
_reflns_number_gt                5627
_reflns_threshold_expression     'I > 2\s(I)'
_reflns_Friedel_coverage         0.000
_reflns_Friedel_fraction_max     .
_reflns_Friedel_fraction_full    .

_reflns_special_details          
;
 _reflns_Friedel_fraction is defined as the number of unique
 Friedel pairs measured divided by the number that would be
 possible theoretically, ignoring centric projections and
 systematic absences.
;

_computing_data_collection       'APEX3 v2016.5-0 (Bruker AXS)'
_computing_cell_refinement       'SAINT V8.37A (Bruker AXS Inc., 2015)'
_computing_data_reduction        'SAINT V8.37A (Bruker AXS Inc., 2015)'
_computing_structure_solution    'XT, VERSION 2014/5,SHELXS-13 (Sheldrick 2008)'
_computing_structure_refinement  'SHELXL-2014/7 (Sheldrick, 2014)'
_computing_molecular_graphics    ?
_computing_publication_material  ?
_refine_special_details          'Refined as a 2-component twin.,Twin'
_refine_ls_structure_factor_coef Fsqd
_refine_ls_matrix_type           full
_refine_ls_weighting_scheme      calc
_refine_ls_weighting_details     
'w=1/[\s^2^(Fo^2^)+(0.0331P)^2^+3.1595P] where P=(Fo^2^+2Fc^2^)/3'
_atom_sites_solution_primary     ?
_atom_sites_solution_secondary   ?
_atom_sites_solution_hydrogens   geom
_refine_ls_hydrogen_treatment    constr
_refine_ls_extinction_method     none
_refine_ls_extinction_coef       .
_refine_ls_number_reflns         7343
_refine_ls_number_parameters     326
_refine_ls_number_restraints     0
_refine_ls_R_factor_all          0.0773
_refine_ls_R_factor_gt           0.0488
_refine_ls_wR_factor_ref         0.0949
_refine_ls_wR_factor_gt          0.0856
_refine_ls_goodness_of_fit_ref   1.034
_refine_ls_restrained_S_all      1.034
_refine_ls_shift/su_max          0.001
_refine_ls_shift/su_mean         0.000

loop_
_atom_site_label
_atom_site_type_symbol
_atom_site_fract_x
_atom_site_fract_y
_atom_site_fract_z
_atom_site_U_iso_or_equiv
_atom_site_adp_type
_atom_site_occupancy
_atom_site_site_symmetry_order
_atom_site_calc_flag
_atom_site_refinement_flags_posn
_atom_site_refinement_flags_adp
_atom_site_refinement_flags_occupancy
_atom_site_disorder_assembly
_atom_site_disorder_group
Ce1 Ce 0.40226(3) 0.31871(2) 0.17622(2) 0.01499(9) Uani 1 1 d . . . . .
Si6 Si 0.09479(18) 0.39960(10) 0.14723(8) 0.0218(4) Uani 1 1 d . . . . .
Cl1 Cl 0.61369(19) 0.55549(10) 0.13429(8) 0.0359(4) Uani 1 1 d . . . . .
Si4 Si 0.39688(19) 0.14423(10) 0.07340(8) 0.0227(4) Uani 1 1 d . . . . .
Si2 Si 0.57356(16) 0.25380(10) 0.32071(10) 0.0246(4) Uani 1 1 d . . . . .
Cl2 Cl 0.32510(16) 0.35371(10) -0.00219(9) 0.0307(4) Uani 1 1 d . . . . .
Si3 Si 0.62905(16) 0.24147(11) 0.08738(9) 0.0253(4) Uani 1 1 d . . . . .
Si1 Si 0.49266(17) 0.42348(11) 0.31160(10) 0.0254(5) Uani 1 1 d . . . . .
Si5 Si 0.14141(16) 0.26634(11) 0.24326(9) 0.0214(4) Uani 1 1 d . . . . .
O1 O 0.4463(4) 0.4201(2) 0.1155(2) 0.0229(11) Uani 1 1 d . . . . .
N1 N 0.4951(5) 0.3288(3) 0.2767(2) 0.0189(12) Uani 1 1 d . . . . .
N2 N 0.4760(5) 0.2242(3) 0.1093(2) 0.0197(12) Uani 1 1 d . . . . .
N3 N 0.1979(4) 0.3335(3) 0.1857(2) 0.0156(11) Uani 1 1 d . . . . .
C14 C 0.2279(6) 0.1648(4) 0.0681(4) 0.0333(19) Uani 1 1 d . . . . .
H14A H 0.1981 0.1827 0.1115 0.050 Uiso 1 1 calc R U . . .
H14B H 0.1845 0.1160 0.0550 0.050 Uiso 1 1 calc R U . . .
H14C H 0.2127 0.2066 0.0350 0.050 Uiso 1 1 calc R U . . .
C3 C 0.5508(6) 0.5242(4) 0.0595(3) 0.0213(15) Uani 1 1 d . . . . .
C19 C 0.0181(6) 0.3513(4) 0.0745(3) 0.0291(17) Uani 1 1 d . . . . .
H19A H 0.0803 0.3366 0.0416 0.044 Uiso 1 1 calc R U . . .
H19B H -0.0406 0.3887 0.0546 0.044 Uiso 1 1 calc R U . . .
H19C H -0.0255 0.3033 0.0892 0.044 Uiso 1 1 calc R U . . .
C16 C 0.2620(6) 0.1873(4) 0.2563(4) 0.0298(17) Uani 1 1 d . . . . .
H16A H 0.2813 0.1621 0.2137 0.045 Uiso 1 1 calc R U . . .
H16B H 0.2310 0.1469 0.2871 0.045 Uiso 1 1 calc R U . . .
H16C H 0.3366 0.2118 0.2747 0.045 Uiso 1 1 calc R U . . .
C4 C 0.3722(6) 0.4839(4) 0.2688(3) 0.0292(17) Uani 1 1 d . . . . .
H4A H 0.3953 0.4917 0.2223 0.044 Uiso 1 1 calc R U . . .
H4B H 0.3648 0.5359 0.2907 0.044 Uiso 1 1 calc R U . . .
H4C H 0.2932 0.4558 0.2709 0.044 Uiso 1 1 calc R U . . .
C2 C 0.4224(6) 0.4351(3) -0.0016(3) 0.0202(14) Uani 1 1 d . . . . .
C10 C 0.6961(6) 0.3175(4) 0.1452(3) 0.0314(16) Uani 1 1 d . . . . .
H10A H 0.6520 0.3681 0.1401 0.047 Uiso 1 1 calc R U . . .
H10B H 0.7833 0.3254 0.1348 0.047 Uiso 1 1 calc R U . . .
H10C H 0.6882 0.2987 0.1911 0.047 Uiso 1 1 calc R U . . .
C9 C 0.6000(8) 0.1628(4) 0.2688(3) 0.0348(17) Uani 1 1 d . . . . .
H9A H 0.5217 0.1450 0.2497 0.052 Uiso 1 1 calc R U . . .
H9B H 0.6346 0.1203 0.2966 0.052 Uiso 1 1 calc R U . . .
H9C H 0.6576 0.1755 0.2331 0.052 Uiso 1 1 calc R U . . .
C21 C 0.1668(7) 0.4924(4) 0.1170(4) 0.0327(18) Uani 1 1 d . . . . .
H21A H 0.2100 0.5188 0.1537 0.049 Uiso 1 1 calc R U . . .
H21B H 0.1031 0.5281 0.0994 0.049 Uiso 1 1 calc R U . . .
H21C H 0.2256 0.4797 0.0818 0.049 Uiso 1 1 calc R U . . .
C17 C -0.0009(6) 0.2122(4) 0.2172(4) 0.0312(17) Uani 1 1 d . . . . .
H17A H -0.0680 0.2505 0.2108 0.047 Uiso 1 1 calc R U . . .
H17B H -0.0238 0.1737 0.2517 0.047 Uiso 1 1 calc R U . . .
H17C H 0.0144 0.1838 0.1755 0.047 Uiso 1 1 calc R U . . .
C1 C 0.4726(6) 0.4584(4) 0.0598(3) 0.0205(15) Uani 1 1 d . . . . .
C15 C 0.4443(7) 0.1224(4) -0.0135(3) 0.0354(19) Uani 1 1 d . . . . .
H15A H 0.4313 0.1698 -0.0411 0.053 Uiso 1 1 calc R U . . .
H15B H 0.3950 0.0781 -0.0310 0.053 Uiso 1 1 calc R U . . .
H15C H 0.5316 0.1077 -0.0141 0.053 Uiso 1 1 calc R U . . .
C8 C 0.4873(8) 0.2201(5) 0.3957(4) 0.047(2) Uani 1 1 d . . . . .
H8A H 0.4679 0.2663 0.4235 0.071 Uiso 1 1 calc R U . . .
H8B H 0.5379 0.1824 0.4210 0.071 Uiso 1 1 calc R U . . .
H8C H 0.4108 0.1939 0.3819 0.071 Uiso 1 1 calc R U . . .
C13 C 0.4203(7) 0.0512(4) 0.1220(3) 0.0347(18) Uani 1 1 d . . . . .
H13A H 0.5081 0.0381 0.1233 0.052 Uiso 1 1 calc R U . . .
H13B H 0.3748 0.0074 0.1009 0.052 Uiso 1 1 calc R U . . .
H13C H 0.3901 0.0590 0.1673 0.052 Uiso 1 1 calc R U . . .
C11 C 0.7267(7) 0.1499(4) 0.0928(4) 0.041(2) Uani 1 1 d . . . . .
H11A H 0.7203 0.1269 0.1373 0.061 Uiso 1 1 calc R U . . .
H11B H 0.8126 0.1639 0.0839 0.061 Uiso 1 1 calc R U . . .
H11C H 0.6984 0.1108 0.0599 0.061 Uiso 1 1 calc R U . . .
C5 C 0.6416(7) 0.4771(4) 0.3019(4) 0.040(2) Uani 1 1 d . . . . .
H5A H 0.7009 0.4571 0.3346 0.060 Uiso 1 1 calc R U . . .
H5B H 0.6287 0.5344 0.3089 0.060 Uiso 1 1 calc R U . . .
H5C H 0.6734 0.4682 0.2571 0.060 Uiso 1 1 calc R U . . .
C18 C 0.1156(7) 0.3116(4) 0.3260(4) 0.0392(18) Uani 1 1 d . . . . .
H18A H 0.1921 0.3363 0.3418 0.059 Uiso 1 1 calc R U . . .
H18B H 0.0899 0.2702 0.3573 0.059 Uiso 1 1 calc R U . . .
H18C H 0.0513 0.3524 0.3227 0.059 Uiso 1 1 calc R U . . .
C20 C -0.0265(6) 0.4339(4) 0.2060(4) 0.0327(18) Uani 1 1 d . . . . .
H20A H -0.0686 0.3874 0.2249 0.049 Uiso 1 1 calc R U . . .
H20B H -0.0862 0.4673 0.1823 0.049 Uiso 1 1 calc R U . . .
H20C H 0.0116 0.4650 0.2418 0.049 Uiso 1 1 calc R U . . .
C6 C 0.4538(8) 0.4259(5) 0.4014(3) 0.046(2) Uani 1 1 d . . . . .
H6A H 0.4448 0.4814 0.4159 0.069 Uiso 1 1 calc R U . . .
H6B H 0.5198 0.4003 0.4270 0.069 Uiso 1 1 calc R U . . .
H6C H 0.3764 0.3973 0.4087 0.069 Uiso 1 1 calc R U . . .
C12 C 0.6492(6) 0.2839(5) 0.0030(3) 0.0368(19) Uani 1 1 d . . . . .
H12A H 0.5955 0.2557 -0.0284 0.055 Uiso 1 1 calc R U . . .
H12B H 0.7351 0.2778 -0.0107 0.055 Uiso 1 1 calc R U . . .
H12C H 0.6277 0.3407 0.0035 0.055 Uiso 1 1 calc R U . . .
C7 C 0.7284(7) 0.2876(4) 0.3495(4) 0.0358(19) Uani 1 1 d . . . . .
H7A H 0.7734 0.3108 0.3121 0.054 Uiso 1 1 calc R U . . .
H7B H 0.7743 0.2419 0.3671 0.054 Uiso 1 1 calc R U . . .
H7C H 0.7188 0.3279 0.3844 0.054 Uiso 1 1 calc R U . . .

loop_
_atom_site_aniso_label
_atom_site_aniso_U_11
_atom_site_aniso_U_22
_atom_site_aniso_U_33
_atom_site_aniso_U_23
_atom_site_aniso_U_13
_atom_site_aniso_U_12
Ce1 0.01981(16) 0.01386(15) 0.01129(15) 0.00100(17) 0.00011(16) -0.00122(18)
Si6 0.0224(9) 0.0216(9) 0.0214(9) -0.0022(7) -0.0005(9) 0.0019(9)
Cl1 0.0481(11) 0.0366(10) 0.0229(9) 0.0011(7) -0.0057(9) -0.0126(10)
Si4 0.0310(10) 0.0189(9) 0.0182(9) -0.0028(7) 0.0017(9) 0.0014(10)
Si2 0.0328(11) 0.0229(9) 0.0180(9) 0.0041(9) -0.0087(9) -0.0016(8)
Cl2 0.0334(10) 0.0228(9) 0.0359(10) 0.0041(8) 0.0003(8) -0.0133(8)
Si3 0.0241(10) 0.0313(11) 0.0206(10) -0.0022(8) 0.0012(8) 0.0065(9)
Si1 0.0330(10) 0.0219(10) 0.0212(11) -0.0046(8) -0.0072(9) 0.0018(8)
Si5 0.0253(10) 0.0228(10) 0.0161(9) 0.0019(8) 0.0030(8) -0.0047(8)
O1 0.028(3) 0.020(2) 0.021(2) 0.008(2) 0.002(2) -0.003(2)
N1 0.025(3) 0.016(3) 0.016(3) 0.000(2) 0.003(2) -0.004(2)
N2 0.027(3) 0.019(3) 0.013(3) 0.001(2) 0.001(2) -0.001(3)
N3 0.020(2) 0.012(3) 0.015(3) 0.001(2) 0.002(2) -0.001(2)
C14 0.037(4) 0.027(4) 0.037(5) -0.001(3) -0.008(4) -0.009(3)
C3 0.029(4) 0.014(3) 0.021(4) 0.002(3) 0.000(3) -0.004(3)
C19 0.025(4) 0.040(4) 0.022(4) -0.003(3) -0.003(3) 0.006(3)
C16 0.031(4) 0.023(4) 0.035(4) 0.012(3) -0.007(3) -0.010(3)
C4 0.037(4) 0.019(4) 0.031(4) -0.003(3) 0.002(3) 0.005(3)
C2 0.019(4) 0.018(3) 0.023(3) 0.003(3) -0.001(3) -0.003(3)
C10 0.026(4) 0.041(4) 0.027(4) 0.005(4) 0.002(3) 0.004(4)
C9 0.044(4) 0.022(4) 0.038(4) 0.000(3) -0.012(4) 0.010(4)
C21 0.035(4) 0.027(4) 0.036(4) 0.000(3) -0.007(4) 0.007(3)
C17 0.031(4) 0.030(4) 0.033(4) 0.002(3) 0.004(3) -0.004(3)
C1 0.023(4) 0.014(3) 0.024(4) 0.005(3) 0.004(3) 0.000(3)
C15 0.045(5) 0.036(4) 0.024(4) -0.007(3) -0.001(3) 0.007(4)
C8 0.071(6) 0.044(5) 0.028(5) 0.021(4) -0.005(4) -0.004(5)
C13 0.051(5) 0.018(4) 0.035(4) -0.006(3) 0.002(4) 0.005(4)
C11 0.036(5) 0.044(5) 0.043(5) -0.009(4) -0.001(4) 0.014(4)
C5 0.043(5) 0.028(4) 0.050(5) -0.003(3) -0.018(4) -0.004(3)
C18 0.053(5) 0.045(4) 0.019(3) 0.005(4) 0.010(4) -0.003(4)
C20 0.024(4) 0.029(4) 0.045(5) -0.009(3) -0.001(3) 0.006(3)
C6 0.075(6) 0.042(5) 0.022(4) -0.015(4) 0.001(4) 0.009(4)
C12 0.023(4) 0.057(5) 0.030(4) -0.003(4) 0.009(3) 0.002(4)
C7 0.039(4) 0.033(4) 0.036(4) 0.003(3) -0.007(4) 0.003(4)

_geom_special_details            
;
 All esds (except the esd in the dihedral angle between two l.s. planes)
 are estimated using the full covariance matrix.  The cell esds are taken
 into account individually in the estimation of esds in distances, angles
 and torsion angles; correlations between esds in cell parameters are only
 used when they are defined by crystal symmetry.  An approximate (isotropic)
 treatment of cell esds is used for estimating esds involving l.s. planes.
;

loop_
_geom_bond_atom_site_label_1
_geom_bond_atom_site_label_2
_geom_bond_distance
_geom_bond_site_symmetry_2
_geom_bond_publ_flag
Ce1 O1 2.149(4) . ?
Ce1 N2 2.230(5) . ?
Ce1 N3 2.244(5) . ?
Ce1 N1 2.265(5) . ?
Ce1 Si5 3.2654(19) . ?
Ce1 Si3 3.3152(19) . ?
Ce1 Si1 3.3862(19) . ?
Si6 N3 1.754(5) . ?
Si6 C21 1.846(7) . ?
Si6 C20 1.866(7) . ?
Si6 C19 1.867(7) . ?
Cl1 C3 1.733(6) . ?
Si4 N2 1.748(5) . ?
Si4 C13 1.857(6) . ?
Si4 C15 1.864(7) . ?
Si4 C14 1.871(7) . ?
Si2 N1 1.757(5) . ?
Si2 C7 1.865(7) . ?
Si2 C8 1.869(8) . ?
Si2 C9 1.871(6) . ?
Cl2 C2 1.726(6) . ?
Si3 N2 1.747(5) . ?
Si3 C12 1.857(7) . ?
Si3 C11 1.869(7) . ?
Si3 C10 1.872(7) . ?
Si1 N1 1.736(5) . ?
Si1 C6 1.861(7) . ?
Si1 C5 1.862(7) . ?
Si1 C4 1.863(7) . ?
Si5 N3 1.730(5) . ?
Si5 C18 1.854(7) . ?
Si5 C17 1.867(7) . ?
Si5 C16 1.881(7) . ?
O1 C1 1.324(7) . ?
C14 H14A 0.9800 . ?
C14 H14B 0.9800 . ?
C14 H14C 0.9800 . ?
C3 C2 1.383(8) 3_665 ?
C3 C1 1.392(8) . ?
C19 H19A 0.9800 . ?
C19 H19B 0.9800 . ?
C19 H19C 0.9800 . ?
C16 H16A 0.9800 . ?
C16 H16B 0.9800 . ?
C16 H16C 0.9800 . ?
C4 H4A 0.9800 . ?
C4 H4B 0.9800 . ?
C4 H4C 0.9800 . ?
C2 C3 1.383(8) 3_665 ?
C2 C1 1.406(9) . ?
C10 H10A 0.9800 . ?
C10 H10B 0.9800 . ?
C10 H10C 0.9800 . ?
C9 H9A 0.9800 . ?
C9 H9B 0.9800 . ?
C9 H9C 0.9800 . ?
C21 H21A 0.9800 . ?
C21 H21B 0.9800 . ?
C21 H21C 0.9800 . ?
C17 H17A 0.9800 . ?
C17 H17B 0.9800 . ?
C17 H17C 0.9800 . ?
C15 H15A 0.9800 . ?
C15 H15B 0.9800 . ?
C15 H15C 0.9800 . ?
C8 H8A 0.9800 . ?
C8 H8B 0.9800 . ?
C8 H8C 0.9800 . ?
C13 H13A 0.9800 . ?
C13 H13B 0.9800 . ?
C13 H13C 0.9800 . ?
C11 H11A 0.9800 . ?
C11 H11B 0.9800 . ?
C11 H11C 0.9800 . ?
C5 H5A 0.9800 . ?
C5 H5B 0.9800 . ?
C5 H5C 0.9800 . ?
C18 H18A 0.9800 . ?
C18 H18B 0.9800 . ?
C18 H18C 0.9800 . ?
C20 H20A 0.9800 . ?
C20 H20B 0.9800 . ?
C20 H20C 0.9800 . ?
C6 H6A 0.9800 . ?
C6 H6B 0.9800 . ?
C6 H6C 0.9800 . ?
C12 H12A 0.9800 . ?
C12 H12B 0.9800 . ?
C12 H12C 0.9800 . ?
C7 H7A 0.9800 . ?
C7 H7B 0.9800 . ?
C7 H7C 0.9800 . ?

loop_
_geom_angle_atom_site_label_1
_geom_angle_atom_site_label_2
_geom_angle_atom_site_label_3
_geom_angle
_geom_angle_site_symmetry_1
_geom_angle_site_symmetry_3
_geom_angle_publ_flag
O1 Ce1 N2 97.81(17) . . ?
O1 Ce1 N3 100.59(16) . . ?
N2 Ce1 N3 119.26(18) . . ?
O1 Ce1 N1 110.53(17) . . ?
N2 Ce1 N1 115.66(18) . . ?
N3 Ce1 N1 110.67(18) . . ?
O1 Ce1 Si5 130.06(12) . . ?
N2 Ce1 Si5 111.97(13) . . ?
N1 Ce1 Si5 91.99(13) . . ?
O1 Ce1 Si3 80.42(12) . . ?
N3 Ce1 Si3 145.87(12) . . ?
N1 Ce1 Si3 100.50(13) . . ?
Si5 Ce1 Si3 140.09(5) . . ?
O1 Ce1 Si1 89.10(12) . . ?
N2 Ce1 Si1 138.67(14) . . ?
N3 Ce1 Si1 99.07(13) . . ?
Si5 Ce1 Si1 93.19(5) . . ?
Si3 Ce1 Si1 115.05(5) . . ?
N3 Si6 C21 114.0(3) . . ?
N3 Si6 C20 111.4(3) . . ?
C21 Si6 C20 104.6(3) . . ?
N3 Si6 C19 110.9(3) . . ?
C21 Si6 C19 107.1(3) . . ?
C20 Si6 C19 108.5(3) . . ?
N2 Si4 C13 111.0(3) . . ?
N2 Si4 C15 113.7(3) . . ?
C13 Si4 C15 107.0(3) . . ?
N2 Si4 C14 111.3(3) . . ?
C13 Si4 C14 108.5(3) . . ?
C15 Si4 C14 104.9(3) . . ?
N1 Si2 C7 112.0(3) . . ?
N1 Si2 C8 112.4(3) . . ?
C7 Si2 C8 107.2(4) . . ?
N1 Si2 C9 112.1(3) . . ?
C7 Si2 C9 106.3(4) . . ?
C8 Si2 C9 106.5(4) . . ?
N2 Si3 C12 114.3(3) . . ?
N2 Si3 C11 113.0(3) . . ?
C12 Si3 C11 107.4(4) . . ?
N2 Si3 C10 108.9(3) . . ?
C12 Si3 C10 105.2(3) . . ?
C11 Si3 C10 107.6(3) . . ?
C12 Si3 Ce1 115.8(2) . . ?
C11 Si3 Ce1 135.4(3) . . ?
C10 Si3 Ce1 71.7(2) . . ?
N1 Si1 C6 114.7(3) . . ?
N1 Si1 C5 112.6(3) . . ?
C6 Si1 C5 107.0(4) . . ?
N1 Si1 C4 108.7(3) . . ?
C6 Si1 C4 106.1(3) . . ?
C5 Si1 C4 107.4(3) . . ?
C6 Si1 Ce1 136.8(3) . . ?
C5 Si1 Ce1 114.5(2) . . ?
C4 Si1 Ce1 73.0(2) . . ?
N3 Si5 C18 113.0(3) . . ?
N3 Si5 C17 115.1(3) . . ?
C18 Si5 C17 108.9(3) . . ?
N3 Si5 C16 107.6(3) . . ?
C18 Si5 C16 105.7(3) . . ?
C17 Si5 C16 105.8(3) . . ?
C18 Si5 Ce1 113.4(2) . . ?
C17 Si5 Ce1 137.2(2) . . ?
C16 Si5 Ce1 69.0(2) . . ?
C1 O1 Ce1 156.1(4) . . ?
Si1 N1 Si2 117.2(3) . . ?
Si1 N1 Ce1 115.0(3) . . ?
Si2 N1 Ce1 127.7(3) . . ?
Si3 N2 Si4 119.3(3) . . ?
Si3 N2 Ce1 112.4(3) . . ?
Si4 N2 Ce1 128.1(3) . . ?
Si5 N3 Si6 118.6(3) . . ?
Si5 N3 Ce1 109.8(2) . . ?
Si6 N3 Ce1 131.5(3) . . ?
Si4 C14 H14A 109.5 . . ?
Si4 C14 H14B 109.5 . . ?
H14A C14 H14B 109.5 . . ?
Si4 C14 H14C 109.5 . . ?
H14A C14 H14C 109.5 . . ?
H14B C14 H14C 109.5 . . ?
C2 C3 C1 121.6(6) 3_665 . ?
C2 C3 Cl1 120.1(5) 3_665 . ?
C1 C3 Cl1 118.3(5) . . ?
Si6 C19 H19A 109.5 . . ?
Si6 C19 H19B 109.5 . . ?
H19A C19 H19B 109.5 . . ?
Si6 C19 H19C 109.5 . . ?
H19A C19 H19C 109.5 . . ?
H19B C19 H19C 109.5 . . ?
Si5 C16 H16A 109.5 . . ?
Si5 C16 H16B 109.5 . . ?
H16A C16 H16B 109.5 . . ?
Si5 C16 H16C 109.5 . . ?
H16A C16 H16C 109.5 . . ?
H16B C16 H16C 109.5 . . ?
Si1 C4 H4A 109.5 . . ?
Si1 C4 H4B 109.5 . . ?
H4A C4 H4B 109.5 . . ?
Si1 C4 H4C 109.5 . . ?
H4A C4 H4C 109.5 . . ?
H4B C4 H4C 109.5 . . ?
C3 C2 C1 121.6(6) 3_665 . ?
C3 C2 Cl2 120.9(5) 3_665 . ?
C1 C2 Cl2 117.5(5) . . ?
Si3 C10 H10A 109.5 . . ?
Si3 C10 H10B 109.5 . . ?
H10A C10 H10B 109.5 . . ?
Si3 C10 H10C 109.5 . . ?
H10A C10 H10C 109.5 . . ?
H10B C10 H10C 109.5 . . ?
Si2 C9 H9A 109.5 . . ?
Si2 C9 H9B 109.5 . . ?
H9A C9 H9B 109.5 . . ?
Si2 C9 H9C 109.5 . . ?
H9A C9 H9C 109.5 . . ?
H9B C9 H9C 109.5 . . ?
Si6 C21 H21A 109.5 . . ?
Si6 C21 H21B 109.5 . . ?
H21A C21 H21B 109.5 . . ?
Si6 C21 H21C 109.5 . . ?
H21A C21 H21C 109.5 . . ?
H21B C21 H21C 109.5 . . ?
Si5 C17 H17A 109.5 . . ?
Si5 C17 H17B 109.5 . . ?
H17A C17 H17B 109.5 . . ?
Si5 C17 H17C 109.5 . . ?
H17A C17 H17C 109.5 . . ?
H17B C17 H17C 109.5 . . ?
O1 C1 C3 121.4(6) . . ?
O1 C1 C2 121.8(6) . . ?
C3 C1 C2 116.8(6) . . ?
Si4 C15 H15A 109.5 . . ?
Si4 C15 H15B 109.5 . . ?
H15A C15 H15B 109.5 . . ?
Si4 C15 H15C 109.5 . . ?
H15A C15 H15C 109.5 . . ?
H15B C15 H15C 109.5 . . ?
Si2 C8 H8A 109.5 . . ?
Si2 C8 H8B 109.5 . . ?
H8A C8 H8B 109.5 . . ?
Si2 C8 H8C 109.5 . . ?
H8A C8 H8C 109.5 . . ?
H8B C8 H8C 109.5 . . ?
Si4 C13 H13A 109.5 . . ?
Si4 C13 H13B 109.5 . . ?
H13A C13 H13B 109.5 . . ?
Si4 C13 H13C 109.5 . . ?
H13A C13 H13C 109.5 . . ?
H13B C13 H13C 109.5 . . ?
Si3 C11 H11A 109.5 . . ?
Si3 C11 H11B 109.5 . . ?
H11A C11 H11B 109.5 . . ?
Si3 C11 H11C 109.5 . . ?
H11A C11 H11C 109.5 . . ?
H11B C11 H11C 109.5 . . ?
Si1 C5 H5A 109.5 . . ?
Si1 C5 H5B 109.5 . . ?
H5A C5 H5B 109.5 . . ?
Si1 C5 H5C 109.5 . . ?
H5A C5 H5C 109.5 . . ?
H5B C5 H5C 109.5 . . ?
Si5 C18 H18A 109.5 . . ?
Si5 C18 H18B 109.5 . . ?
H18A C18 H18B 109.5 . . ?
Si5 C18 H18C 109.5 . . ?
H18A C18 H18C 109.5 . . ?
H18B C18 H18C 109.5 . . ?
Si6 C20 H20A 109.5 . . ?
Si6 C20 H20B 109.5 . . ?
H20A C20 H20B 109.5 . . ?
Si6 C20 H20C 109.5 . . ?
H20A C20 H20C 109.5 . . ?
H20B C20 H20C 109.5 . . ?
Si1 C6 H6A 109.5 . . ?
Si1 C6 H6B 109.5 . . ?
H6A C6 H6B 109.5 . . ?
Si1 C6 H6C 109.5 . . ?
H6A C6 H6C 109.5 . . ?
H6B C6 H6C 109.5 . . ?
Si3 C12 H12A 109.5 . . ?
Si3 C12 H12B 109.5 . . ?
H12A C12 H12B 109.5 . . ?
Si3 C12 H12C 109.5 . . ?
H12A C12 H12C 109.5 . . ?
H12B C12 H12C 109.5 . . ?
Si2 C7 H7A 109.5 . . ?
Si2 C7 H7B 109.5 . . ?
H7A C7 H7B 109.5 . . ?
Si2 C7 H7C 109.5 . . ?
H7A C7 H7C 109.5 . . ?
H7B C7 H7C 109.5 . . ?

_refine_diff_density_max         0.882
_refine_diff_density_min         -1.092
_refine_diff_density_rms         0.138

_shelx_res_file                  
;

    DWCl4qun_tw.res created by SHELXL-2014/7


REM _shelx_res_file
REM ;
TITL p21n in P2(1)/n
CELL 0.71073 10.868 16.7548 20.1489 90 90.235 90
ZERR 2 0.0016 0.0024 0.0028 0 0.004 0
LATT 1
SYMM 0.5-X,0.5+Y,0.5-Z
SFAC C H Ce Cl N O Si
UNIT 84 216 4 8 12 4 24
LIST 4 ! automatically inserted. Change 6 to 4 for CHECKCIF!!

L.S. 10
PLAN  -60
TEMP -123.15
SIZE 0.2 0.1 0.05
BOND $H
FMAP 2
ACTA
OMIT 3   0   3
OMIT  -12   3   9
OMIT -5   0   3
OMIT  9   4   8
OMIT  9   2   9
OMIT  -3   0   3
OMIT  10   2   9
OMIT  10   4   8
OMIT  -1   0   3
OMIT  11   2   9
OMIT  1   0   3
OMIT  12   2   9
OMIT  5   0   3
MERG 0

WGHT    0.033100    3.159500
BASF   0.25721
FVAR      10.35291
CE1   3    0.402259    0.318711    0.176217    11.00000    0.01981    0.01386 =
         0.01129    0.00100    0.00011   -0.00122
SI6   7    0.094787    0.399603    0.147229    11.00000    0.02240    0.02163 =
         0.02144   -0.00219   -0.00048    0.00190
CL1   4    0.613690    0.555489    0.134290    11.00000    0.04814    0.03664 =
         0.02294    0.00108   -0.00567   -0.01261
SI4   7    0.396878    0.144229    0.073398    11.00000    0.03101    0.01887 =
         0.01821   -0.00277    0.00166    0.00136
SI2   7    0.573562    0.253804    0.320714    11.00000    0.03285    0.02295 =
         0.01799    0.00407   -0.00867   -0.00160
CL2   4    0.325096    0.353705   -0.002194    11.00000    0.03342    0.02283 =
         0.03589    0.00415    0.00031   -0.01334
SI3   7    0.629052    0.241469    0.087376    11.00000    0.02413    0.03127 =
         0.02061   -0.00222    0.00122    0.00646
SI1   7    0.492663    0.423482    0.311603    11.00000    0.03302    0.02190 =
         0.02118   -0.00463   -0.00719    0.00176
SI5   7    0.141409    0.266336    0.243262    11.00000    0.02534    0.02280 =
         0.01610    0.00191    0.00302   -0.00471
O1    6    0.446258    0.420132    0.115479    11.00000    0.02769    0.01986 =
         0.02116    0.00815    0.00207   -0.00319
N1    5    0.495122    0.328801    0.276689    11.00000    0.02522    0.01574 =
         0.01564    0.00034    0.00323   -0.00402
N2    5    0.476033    0.224237    0.109348    11.00000    0.02739    0.01907 =
         0.01266    0.00077    0.00092   -0.00056
N3    5    0.197912    0.333542    0.185741    11.00000    0.02012    0.01156 =
         0.01516    0.00067    0.00163   -0.00085
C14   1    0.227914    0.164812    0.068105    11.00000    0.03652    0.02662 =
         0.03659   -0.00108   -0.00819   -0.00898
AFIX 137
H14A  2    0.198106    0.182651    0.111480    11.00000   -1.50000
H14B  2    0.184451    0.115993    0.055042    11.00000   -1.50000
H14C  2    0.212685    0.206571    0.035021    11.00000   -1.50000
AFIX   0
C3    1    0.550805    0.524220    0.059518    11.00000    0.02857    0.01374 =
         0.02145    0.00221    0.00020   -0.00417
C19   1    0.018135    0.351333    0.074527    11.00000    0.02536    0.03994 =
         0.02202   -0.00280   -0.00285    0.00589
AFIX 137
H19A  2    0.080294    0.336599    0.041627    11.00000   -1.50000
H19B  2   -0.040649    0.388723    0.054558    11.00000   -1.50000
H19C  2   -0.025484    0.303331    0.089224    11.00000   -1.50000
AFIX   0
C16   1    0.262020    0.187323    0.256255    11.00000    0.03137    0.02260 =
         0.03547    0.01220   -0.00659   -0.00972
AFIX 137
H16A  2    0.281336    0.162102    0.213668    11.00000   -1.50000
H16B  2    0.231014    0.146920    0.287125    11.00000   -1.50000
H16C  2    0.336564    0.211770    0.274743    11.00000   -1.50000
AFIX   0
C4    1    0.372196    0.483883    0.268806    11.00000    0.03746    0.01910 =
         0.03093   -0.00338    0.00178    0.00535
AFIX 137
H4A   2    0.395278    0.491740    0.222296    11.00000   -1.50000
H4B   2    0.364754    0.535868    0.290718    11.00000   -1.50000
H4C   2    0.293203    0.455805    0.270898    11.00000   -1.50000
AFIX   0
C2    1    0.422392    0.435141   -0.001578    11.00000    0.01901    0.01835 =
         0.02329    0.00307   -0.00090   -0.00325
C10   1    0.696123    0.317471    0.145225    11.00000    0.02627    0.04080 =
         0.02706    0.00459    0.00229    0.00365
AFIX 137
H10A  2    0.651955    0.368099    0.140059    11.00000   -1.50000
H10B  2    0.783279    0.325404    0.134825    11.00000   -1.50000
H10C  2    0.688248    0.298697    0.191076    11.00000   -1.50000
AFIX   0
C9    1    0.600010    0.162814    0.268838    11.00000    0.04422    0.02167 =
         0.03840    0.00041   -0.01212    0.00998
AFIX 137
H9A   2    0.521683    0.144984    0.249668    11.00000   -1.50000
H9B   2    0.634563    0.120260    0.296594    11.00000   -1.50000
H9C   2    0.657636    0.175547    0.233085    11.00000   -1.50000
AFIX   0
C21   1    0.166831    0.492437    0.116969    11.00000    0.03535    0.02672 =
         0.03589    0.00020   -0.00681    0.00717
AFIX 137
H21A  2    0.210035    0.518825    0.153686    11.00000   -1.50000
H21B  2    0.103114    0.528117    0.099386    11.00000   -1.50000
H21C  2    0.225591    0.479650    0.081770    11.00000   -1.50000
AFIX   0
C17   1   -0.000893    0.212155    0.217212    11.00000    0.03077    0.03026 =
         0.03263    0.00241    0.00448   -0.00350
AFIX 137
H17A  2   -0.067975    0.250505    0.210781    11.00000   -1.50000
H17B  2   -0.023833    0.173710    0.251665    11.00000   -1.50000
H17C  2    0.014423    0.183805    0.175513    11.00000   -1.50000
AFIX   0
C1    1    0.472589    0.458400    0.059843    11.00000    0.02320    0.01412 =
         0.02428    0.00535    0.00434    0.00030
C15   1    0.444316    0.122352   -0.013493    11.00000    0.04539    0.03638 =
         0.02446   -0.00737   -0.00112    0.00662
AFIX 137
H15A  2    0.431305    0.169808   -0.041075    11.00000   -1.50000
H15B  2    0.394995    0.078058   -0.030960    11.00000   -1.50000
H15C  2    0.531595    0.107685   -0.014140    11.00000   -1.50000
AFIX   0
C8    1    0.487281    0.220084    0.395699    11.00000    0.07055    0.04372 =
         0.02774    0.02083   -0.00503   -0.00393
AFIX 137
H8A   2    0.467918    0.266334    0.423539    11.00000   -1.50000
H8B   2    0.537922    0.182364    0.421025    11.00000   -1.50000
H8C   2    0.410761    0.193873    0.381853    11.00000   -1.50000
AFIX   0
C13   1    0.420250    0.051218    0.121964    11.00000    0.05114    0.01835 =
         0.03466   -0.00560    0.00157    0.00522
AFIX 137
H13A  2    0.508116    0.038141    0.123307    11.00000   -1.50000
H13B  2    0.374842    0.007398    0.100935    11.00000   -1.50000
H13C  2    0.390128    0.059032    0.167278    11.00000   -1.50000
AFIX   0
C11   1    0.726695    0.149887    0.092763    11.00000    0.03551    0.04408 =
         0.04322   -0.00909   -0.00107    0.01350
AFIX 137
H11A  2    0.720273    0.126906    0.137340    11.00000   -1.50000
H11B  2    0.812595    0.163937    0.083875    11.00000   -1.50000
H11C  2    0.698427    0.110786    0.059898    11.00000   -1.50000
AFIX   0
C5    1    0.641556    0.477136    0.301894    11.00000    0.04314    0.02751 =
         0.04979   -0.00314   -0.01758   -0.00394
AFIX 137
H5A   2    0.700884    0.457075    0.334634    11.00000   -1.50000
H5B   2    0.628704    0.534417    0.308853    11.00000   -1.50000
H5C   2    0.673438    0.468154    0.257086    11.00000   -1.50000
AFIX   0
C18   1    0.115643    0.311628    0.326025    11.00000    0.05324    0.04531 =
         0.01912    0.00537    0.01044   -0.00266
AFIX 137
H18A  2    0.192126    0.336266    0.341817    11.00000   -1.50000
H18B  2    0.089929    0.270159    0.357340    11.00000   -1.50000
H18C  2    0.051258    0.352395    0.322656    11.00000   -1.50000
AFIX   0
C20   1   -0.026486    0.433894    0.206019    11.00000    0.02442    0.02927 =
         0.04453   -0.00901   -0.00052    0.00597
AFIX 137
H20A  2   -0.068574    0.387446    0.224859    11.00000   -1.50000
H20B  2   -0.086181    0.467271    0.182252    11.00000   -1.50000
H20C  2    0.011617    0.464972    0.241816    11.00000   -1.50000
AFIX   0
C6    1    0.453837    0.425903    0.401429    11.00000    0.07458    0.04206 =
         0.02235   -0.01523    0.00055    0.00863
AFIX 137
H6A   2    0.444815    0.481433    0.415892    11.00000   -1.50000
H6B   2    0.519805    0.400290    0.426990    11.00000   -1.50000
H6C   2    0.376440    0.397262    0.408719    11.00000   -1.50000
AFIX   0
C12   1    0.649214    0.283944    0.003012    11.00000    0.02328    0.05711 =
         0.03004   -0.00289    0.00900    0.00190
AFIX 137
H12A  2    0.595511    0.255734   -0.028353    11.00000   -1.50000
H12B  2    0.735119    0.277784   -0.010670    11.00000   -1.50000
H12C  2    0.627655    0.340734    0.003529    11.00000   -1.50000
AFIX   0
C7    1    0.728381    0.287609    0.349489    11.00000    0.03857    0.03264 =
         0.03604    0.00275   -0.00743    0.00265
AFIX 137
H7A   2    0.773354    0.310775    0.312090    11.00000   -1.50000
H7B   2    0.774339    0.241924    0.367139    11.00000   -1.50000
H7C   2    0.718781    0.327888    0.384353    11.00000   -1.50000
AFIX   0
HKLF 5

REM  p21n in P2(1)/n
REM R1 =  0.0488 for    5627 Fo > 4sig(Fo)  and  0.0773 for all    7343 data
REM    326 parameters refined using      0 restraints

END

WGHT      0.0331      3.1595

REM Highest difference peak  0.882,  deepest hole -1.092,  1-sigma level  0.138
Q1    1   0.3804  0.3215  0.1313  11.00000  0.05    0.82
Q2    1   0.3472  0.3155  0.4743  11.00000  0.05    0.77
Q3    1   0.8436  0.3229  0.1742  11.00000  0.05    0.74
Q4    1   0.7407  0.3199  0.1797  11.00000  0.05    0.74
Q5    1   0.4467  0.3183  0.4739  11.00000  0.05    0.66
Q6    1   0.2986  0.3290  0.1747  11.00000  0.05    0.63
Q7    1   0.5043  0.3207  0.1803  11.00000  0.05    0.63
Q8    1   0.3808  0.3580  0.1297  11.00000  0.05    0.60
Q9    1   0.6646  0.4226  0.1434  11.00000  0.05    0.60
Q10   1   0.4023  0.3412 -0.0363  11.00000  0.05    0.58
Q11   1   0.6135  0.2732  0.0463  11.00000  0.05    0.56
Q12   1   0.4718  0.3429  0.1418  11.00000  0.05    0.55
Q13   1   0.5876  0.3218  0.1724  11.00000  0.05    0.55
Q14   1   0.4566  0.2805  0.1414  11.00000  0.05    0.55
Q15   1   0.3452  0.2843  0.1999  11.00000  0.05    0.54
Q16   1   0.4035  0.2008 -0.0517  11.00000  0.05    0.54
Q17   1   0.3181  0.2769  0.1829  11.00000  0.05    0.54
Q18   1   0.1426  0.3373  0.0713  11.00000  0.05    0.53
Q19   1   0.4561  0.2609  0.1873  11.00000  0.05    0.52
Q20   1   0.3177  0.3151  0.0941  11.00000  0.05    0.52
Q21   1   0.2391  0.3980  0.0125  11.00000  0.05    0.52
Q22   1   0.5204  0.2191  0.2399  11.00000  0.05    0.52
Q23   1   0.4510  0.3642  0.2121  11.00000  0.05    0.52
Q24   1   0.2234  0.3404  0.0961  11.00000  0.05    0.51
Q25   1   0.3580  0.3631  0.2122  11.00000  0.05    0.49
Q26   1   0.4112  0.3127  0.4282  11.00000  0.05    0.49
Q27   1   0.6955  0.2011 -0.0018  11.00000  0.05    0.49
Q28   1   0.5823  0.3028 -0.0131  11.00000  0.05    0.49
Q29   1   0.7605  0.5824  0.0992  11.00000  0.05    0.48
Q30   1   0.3479  0.2411  0.0968  11.00000  0.05    0.47
Q31   1   0.6014  0.5229  0.1005  11.00000  0.05    0.46
Q32   1   0.3882  0.1356  0.0215  11.00000  0.05    0.46
Q33   1   0.3800  0.4026  0.0880  11.00000  0.05    0.46
Q34   1   0.0611  0.2776  0.4055  11.00000  0.05    0.46
Q35   1   0.1636  0.5374  0.0801  11.00000  0.05    0.46
Q36   1   0.7174  0.1997  0.1100  11.00000  0.05    0.45
Q37   1   0.1803  0.1943  0.2458  11.00000  0.05    0.45
Q38   1   0.2358  0.3390  0.4496  11.00000  0.05    0.45
Q39   1   0.3559  0.0027  0.1554  11.00000  0.05    0.45
Q40   1   0.5950  0.1326  0.2984  11.00000  0.05    0.45
Q41   1   0.4334  0.1799  0.3713  11.00000  0.05    0.44
Q42   1   0.2207  0.0033  0.0503  11.00000  0.05    0.44
Q43   1   0.5587  0.3219  0.1447  11.00000  0.05    0.44
Q44   1   0.4172  0.3220  0.2246  11.00000  0.05    0.44
Q45   1   0.2339  0.2817  0.2168  11.00000  0.05    0.44
Q46   1   0.0980  0.3032  0.3689  11.00000  0.05    0.44
Q47   1   0.4257  0.0740  0.2101  11.00000  0.05    0.44
Q48   1   0.1447  0.4230 -0.0690  11.00000  0.05    0.43
Q49   1   0.3633  0.2818  0.2615  11.00000  0.05    0.43
Q50   1   0.1085  0.5194  0.1182  11.00000  0.05    0.43
Q51   1   0.6226  0.2425 -0.0075  11.00000  0.05    0.43
Q52   1   0.1386  0.2638  0.3637  11.00000  0.05    0.43
Q53   1   0.6423  0.0195  0.1618  11.00000  0.05    0.43
Q54   1   0.1599  0.2812  0.0639  11.00000  0.05    0.43
Q55   1   0.4586  0.1471 -0.0929  11.00000  0.05    0.43
Q56   1   0.3510  0.2576  0.1617  11.00000  0.05    0.43
Q57   1   0.3962  0.3418  0.2977  11.00000  0.05    0.43
Q58   1   0.5183  0.5342  0.1388  11.00000  0.05    0.43
Q59   1   0.1273  0.4242  0.0590  11.00000  0.05    0.43
Q60   1   0.4074  0.1182  0.1171  11.00000  0.05    0.42
;
_shelx_res_checksum              48881

_chemical_properties_physical    Air-sensitive,Moisture-sensitive
####################################################################### 
# 
# This file contains crystal structure data downloaded from the 
# Cambridge Structural Database (CSD) hosted by the Cambridge 
# Crystallographic Data Centre (CCDC).
# 
# Full information about CCDC data access policies and citation 
# guidelines are available at http://www.ccdc.cam.ac.uk/access/V1 
# 
# Audit and citation data items may have been added by the CCDC. 
# Please retain this information to preserve the provenance of 
# this file and to allow appropriate attribution of the data. 
# 
#######################################################################

data_4-tBu2hq_[Ce(btsa)3(tBuqun)]
_database_code_depnum_ccdc_archive 'CCDC 2022468'
loop_
_audit_author_name
_audit_author_address
'Caecilia Maichle.Moessmer'
;University of Tuebingen
Germany
;
_audit_update_record             
;
2020-08-10 deposited with the CCDC.	2020-11-23 downloaded from the CCDC.
;

_audit_creation_method           SHELXL-2014/7
_shelx_SHELXL_version_number     2014/7
_chemical_name_systematic        ?
_chemical_name_common            ?
_chemical_melting_point          ?
_chemical_formula_moiety         ?
_chemical_formula_sum            'C57 H136 Ce2 N6 O2 Si12'
_chemical_formula_weight         1555.03

loop_
_atom_type_symbol
_atom_type_description
_atom_type_scat_dispersion_real
_atom_type_scat_dispersion_imag
_atom_type_scat_source
C C 0.0033 0.0016 'International Tables Vol C Tables 4.2.6.8 and 6.1.1.4'
H H 0.0000 0.0000 'International Tables Vol C Tables 4.2.6.8 and 6.1.1.4'
Ce Ce -0.2486 2.6331 'International Tables Vol C Tables 4.2.6.8 and 6.1.1.4'
N N 0.0061 0.0033 'International Tables Vol C Tables 4.2.6.8 and 6.1.1.4'
O O 0.0106 0.0060 'International Tables Vol C Tables 4.2.6.8 and 6.1.1.4'
Si Si 0.0817 0.0704 'International Tables Vol C Tables 4.2.6.8 and 6.1.1.4'

_space_group_crystal_system      triclinic
_space_group_IT_number           2
_space_group_name_H-M_alt        'P -1'
_space_group_name_Hall           '-P 1'

_shelx_space_group_comment       
;
The symmetry employed for this shelxl refinement is uniquely defined
by the following loop, which should always be used as a source of
symmetry information in preference to the above space-group names.
They are only intended as comments.
;

loop_
_space_group_symop_operation_xyz
'x, y, z'
'-x, -y, -z'

_cell_length_a                   11.4339(9)
_cell_length_b                   12.0881(10)
_cell_length_c                   17.5236(14)
_cell_angle_alpha                83.3194(13)
_cell_angle_beta                 71.7094(12)
_cell_angle_gamma                63.9637(11)
_cell_volume                     2065.6(3)
_cell_formula_units_Z            1
_cell_measurement_temperature    150(2)
_cell_measurement_reflns_used    7566
_cell_measurement_theta_min      2.214
_cell_measurement_theta_max      24.528

_exptl_crystal_description       plate
_exptl_crystal_colour            brown
_exptl_crystal_density_meas      ?
_exptl_crystal_density_method    ?
_exptl_crystal_density_diffrn    1.250
_exptl_crystal_F_000             820
_exptl_transmission_factor_min   ?
_exptl_transmission_factor_max   ?
_exptl_crystal_size_max          0.100
_exptl_crystal_size_mid          0.050
_exptl_crystal_size_min          0.010
_exptl_absorpt_coefficient_mu    1.300
_shelx_estimated_absorpt_T_min   0.881
_shelx_estimated_absorpt_T_max   0.987
_exptl_absorpt_correction_type   multi-scan
_exptl_absorpt_correction_T_min  0.6442
_exptl_absorpt_correction_T_max  0.7454
_exptl_absorpt_process_details   sadabs
_exptl_absorpt_special_details   ?
_diffrn_ambient_temperature      150(2)
_diffrn_radiation_wavelength     0.71073
_diffrn_radiation_type           MoK\a
_diffrn_source                   'ImuS-focus sealed tube'
_diffrn_measurement_device_type  'Bruker APEX II DUO'
_diffrn_measurement_method       'omega scans'
_diffrn_detector_area_resol_mean ?
_diffrn_reflns_number            39114
_diffrn_reflns_av_unetI/netI     0.0538
_diffrn_reflns_av_R_equivalents  0.0672
_diffrn_reflns_limit_h_min       -14
_diffrn_reflns_limit_h_max       14
_diffrn_reflns_limit_k_min       -15
_diffrn_reflns_limit_k_max       15
_diffrn_reflns_limit_l_min       -21
_diffrn_reflns_limit_l_max       21
_diffrn_reflns_theta_min         2.074
_diffrn_reflns_theta_max         26.385
_diffrn_reflns_theta_full        25.242
_diffrn_measured_fraction_theta_max 0.998
_diffrn_measured_fraction_theta_full 1.000
_diffrn_reflns_Laue_measured_fraction_max 0.998
_diffrn_reflns_Laue_measured_fraction_full 1.000
_diffrn_reflns_point_group_measured_fraction_max 0.998
_diffrn_reflns_point_group_measured_fraction_full 1.000
_reflns_number_total             8433
_reflns_number_gt                7010
_reflns_threshold_expression     'I > 2\s(I)'
_reflns_Friedel_coverage         0.000
_reflns_Friedel_fraction_max     .
_reflns_Friedel_fraction_full    .

_reflns_special_details          
;
 Reflections were merged by SHELXL according to the crystal
 class for the calculation of statistics and refinement.
 
 _reflns_Friedel_fraction is defined as the number of unique
 Friedel pairs measured divided by the number that would be
 possible theoretically, ignoring centric projections and
 systematic absences.
;

_computing_data_collection       'APEX3 v2016.5-0 (Bruker AXS)'
_computing_cell_refinement       'SAINT V8.37A (Bruker AXS Inc., 2015)'
_computing_data_reduction        'SAINT V8.37A (Bruker AXS Inc., 2015)'
_computing_structure_solution    'SHELXT 2014/5 (Sheldrick, 2014)'
_computing_structure_refinement  'SHELXL-2014/7 (Sheldrick, 2014)'
_computing_molecular_graphics    ?
_computing_publication_material  ?
_refine_special_details          ?
_refine_ls_structure_factor_coef Fsqd
_refine_ls_matrix_type           full
_refine_ls_weighting_scheme      calc
_refine_ls_weighting_details     
'w=1/[\s^2^(Fo^2^)+(0.0303P)^2^+0.2668P] where P=(Fo^2^+2Fc^2^)/3'
_atom_sites_solution_primary     ?
_atom_sites_solution_secondary   ?
_atom_sites_solution_hydrogens   geom
_refine_ls_hydrogen_treatment    constr
_refine_ls_extinction_method     none
_refine_ls_extinction_coef       .
_refine_ls_number_reflns         8433
_refine_ls_number_parameters     411
_refine_ls_number_restraints     122
_refine_ls_R_factor_all          0.0462
_refine_ls_R_factor_gt           0.0316
_refine_ls_wR_factor_ref         0.0677
_refine_ls_wR_factor_gt          0.0631
_refine_ls_goodness_of_fit_ref   1.004
_refine_ls_restrained_S_all      1.004
_refine_ls_shift/su_max          0.014
_refine_ls_shift/su_mean         0.000

loop_
_atom_site_label
_atom_site_type_symbol
_atom_site_fract_x
_atom_site_fract_y
_atom_site_fract_z
_atom_site_U_iso_or_equiv
_atom_site_adp_type
_atom_site_occupancy
_atom_site_site_symmetry_order
_atom_site_calc_flag
_atom_site_refinement_flags_posn
_atom_site_refinement_flags_adp
_atom_site_refinement_flags_occupancy
_atom_site_disorder_assembly
_atom_site_disorder_group
C1 C -0.0104(3) 0.0974(3) 0.44712(17) 0.0193(6) Uani 1 1 d . . . . .
C2 C -0.1135(3) 0.1200(3) 0.52078(18) 0.0188(6) Uani 1 1 d . . . . .
C3 C 0.0969(3) -0.0189(3) 0.42915(18) 0.0204(7) Uani 1 1 d . . . . .
H3 H 0.164464 -0.030699 0.378728 0.024 Uiso 1 1 calc R U . . .
C4 C -0.0921(4) 0.0382(3) 0.2826(2) 0.0348(8) Uani 1 1 d . . . . .
H4A H -0.045500 0.013035 0.324355 0.052 Uiso 1 1 calc R U . . .
H4B H -0.127422 -0.021009 0.278978 0.052 Uiso 1 1 calc R U . . .
H4C H -0.167669 0.120159 0.296435 0.052 Uiso 1 1 calc R U . . .
C5 C -0.0671(4) 0.0811(4) 0.1092(2) 0.0451(10) Uani 1 1 d . . . . .
H5A H -0.009384 0.089243 0.056127 0.068 Uiso 1 1 calc R U . . .
H5B H -0.148663 0.158966 0.125214 0.068 Uiso 1 1 calc R U . . .
H5C H -0.094087 0.015316 0.106839 0.068 Uiso 1 1 calc R U . . .
C6 C 0.1684(4) -0.1175(3) 0.1606(3) 0.0511(11) Uani 1 1 d . . . . .
H6A H 0.235098 -0.118805 0.108953 0.077 Uiso 1 1 calc R U . . .
H6B H 0.129032 -0.173702 0.157400 0.077 Uiso 1 1 calc R U . . .
H6C H 0.213609 -0.143841 0.202963 0.077 Uiso 1 1 calc R U . . .
C7 C 0.2716(4) 0.0730(4) 0.0094(2) 0.0502(11) Uani 1 1 d . . . . .
H7A H 0.214624 0.037398 0.000394 0.075 Uiso 1 1 calc R U . . .
H7B H 0.347294 0.008533 0.026345 0.075 Uiso 1 1 calc R U . . .
H7C H 0.307692 0.108314 -0.040606 0.075 Uiso 1 1 calc R U . . .
C8 C 0.2880(3) 0.2558(3) 0.0993(2) 0.0349(8) Uani 1 1 d . . . . .
H8A H 0.245437 0.310642 0.146837 0.052 Uiso 1 1 calc R U . . .
H8B H 0.310541 0.301435 0.051234 0.052 Uiso 1 1 calc R U . . .
H8C H 0.371362 0.186429 0.104980 0.052 Uiso 1 1 calc R U . . .
C9 C 0.0348(4) 0.3258(4) 0.0512(2) 0.0458(10) Uani 1 1 d . . . . .
H9A H -0.015602 0.394281 0.090737 0.069 Uiso 1 1 calc R U . . .
H9B H -0.028247 0.297341 0.042596 0.069 Uiso 1 1 calc R U . . .
H9C H 0.079105 0.353545 0.000340 0.069 Uiso 1 1 calc R U . . .
C10 C 0.5607(3) -0.0543(3) 0.3246(2) 0.0395(9) Uani 1 1 d . . . . .
H10A H 0.508011 -0.095274 0.360890 0.059 Uiso 1 1 calc R U . . .
H10B H 0.581386 -0.007341 0.356325 0.059 Uiso 1 1 calc R U . . .
H10C H 0.645922 -0.116346 0.290927 0.059 Uiso 1 1 calc R U . . .
C11 C 0.5689(3) 0.1255(3) 0.1938(2) 0.0400(9) Uani 1 1 d . . . . .
H11A H 0.519103 0.186170 0.159830 0.060 Uiso 1 1 calc R U . . .
H11B H 0.652137 0.061964 0.159639 0.060 Uiso 1 1 calc R U . . .
H11C H 0.592970 0.166484 0.227468 0.060 Uiso 1 1 calc R U . . .
C12 C 0.4358(3) -0.0467(3) 0.1966(2) 0.0301(8) Uani 1 1 d . . . . .
H12A H 0.392091 0.003776 0.156773 0.045 Uiso 1 1 calc R U . . .
H12B H 0.378163 -0.084529 0.231208 0.045 Uiso 1 1 calc R U . . .
H12C H 0.524682 -0.111298 0.168926 0.045 Uiso 1 1 calc R U . . .
C13 C 0.4320(3) 0.2674(3) 0.3922(2) 0.0348(8) Uani 1 1 d . . . . .
H13A H 0.518858 0.193697 0.381861 0.052 Uiso 1 1 calc R U . . .
H13B H 0.415078 0.308730 0.442045 0.052 Uiso 1 1 calc R U . . .
H13C H 0.435798 0.323530 0.347387 0.052 Uiso 1 1 calc R U . . .
C14 C 0.1277(3) 0.3648(3) 0.43477(19) 0.0286(8) Uani 1 1 d . . . . .
H14A H 0.050539 0.343267 0.447593 0.043 Uiso 1 1 calc R U . . .
H14B H 0.122116 0.423706 0.391116 0.043 Uiso 1 1 calc R U . . .
H14C H 0.125098 0.401917 0.482462 0.043 Uiso 1 1 calc R U . . .
C15 C 0.2891(4) 0.1141(3) 0.4878(2) 0.0369(9) Uani 1 1 d . . . . .
H15A H 0.212570 0.092744 0.496458 0.055 Uiso 1 1 calc R U . . .
H15B H 0.278769 0.153820 0.536674 0.055 Uiso 1 1 calc R U . . .
H15C H 0.374652 0.039056 0.475107 0.055 Uiso 1 1 calc R U . . .
C19 C -0.0148(4) 0.6848(3) 0.3041(2) 0.0375(9) Uani 1 1 d . . . . .
H19A H -0.101861 0.736569 0.293434 0.056 Uiso 1 1 calc R U . . .
H19B H 0.039795 0.731710 0.294426 0.056 Uiso 1 1 calc R U . . .
H19C H -0.031605 0.659325 0.360151 0.056 Uiso 1 1 calc R U . . .
C16 C -0.2223(3) 0.3797(3) 0.2725(2) 0.0321(8) Uani 1 1 d . . . . .
H16A H -0.187971 0.314930 0.309505 0.048 Uiso 1 1 calc R U . . .
H16B H -0.182685 0.345408 0.217461 0.048 Uiso 1 1 calc R U . . .
H16C H -0.321757 0.412224 0.287349 0.048 Uiso 1 1 calc R U . . .
C21 C 0.2580(3) 0.4739(3) 0.2423(2) 0.0365(9) Uani 1 1 d . . . . .
H21A H 0.296007 0.384293 0.235448 0.055 Uiso 1 1 calc R U . . .
H21B H 0.258007 0.493773 0.294997 0.055 Uiso 1 1 calc R U . . .
H21C H 0.313668 0.505995 0.199948 0.055 Uiso 1 1 calc R U . . .
C17 C -0.2363(3) 0.6211(3) 0.2023(2) 0.0356(8) Uani 1 1 d . . . . .
H17A H -0.219023 0.692874 0.205086 0.053 Uiso 1 1 calc R U . . .
H17B H -0.334374 0.647372 0.213386 0.053 Uiso 1 1 calc R U . . .
H17C H -0.188466 0.582825 0.148372 0.053 Uiso 1 1 calc R U . . .
C20 C 0.0889(4) 0.5988(3) 0.1303(2) 0.0413(9) Uani 1 1 d . . . . .
H20A H 0.108850 0.530491 0.095919 0.062 Uiso 1 1 calc R U . . .
H20B H 0.161239 0.626989 0.110375 0.062 Uiso 1 1 calc R U . . .
H20C H 0.001560 0.666829 0.129214 0.062 Uiso 1 1 calc R U . . .
C18 C -0.2719(3) 0.5856(3) 0.3794(2) 0.0359(9) Uani 1 1 d . . . . .
H18A H -0.262396 0.662228 0.380028 0.054 Uiso 1 1 calc R U . . .
H18B H -0.236544 0.531270 0.420736 0.054 Uiso 1 1 calc R U . . .
H18C H -0.368291 0.604501 0.390300 0.054 Uiso 1 1 calc R U . . .
C22 C -0.2384(3) 0.2434(3) 0.54505(18) 0.0226(7) Uani 1 1 d . . . . .
C23 C -0.3268(3) 0.2659(3) 0.4898(2) 0.0371(9) Uani 1 1 d . . . . .
H23A H -0.404875 0.346566 0.503007 0.056 Uiso 1 1 calc R U . . .
H23B H -0.359430 0.201539 0.497461 0.056 Uiso 1 1 calc R U . . .
H23C H -0.272746 0.263828 0.433738 0.056 Uiso 1 1 calc R U . . .
C24 C -0.1970(3) 0.3490(3) 0.5399(2) 0.0347(8) Uani 1 1 d . . . . .
H24A H -0.278822 0.426171 0.557489 0.052 Uiso 1 1 calc R U . . .
H24B H -0.146822 0.355893 0.484186 0.052 Uiso 1 1 calc R U . . .
H24C H -0.138983 0.332509 0.574603 0.052 Uiso 1 1 calc R U . . .
C25 C -0.3266(3) 0.2462(3) 0.63159(19) 0.0362(9) Uani 1 1 d . . . . .
H25A H -0.403216 0.327741 0.644666 0.054 Uiso 1 1 calc R U . . .
H25B H -0.271742 0.228804 0.668384 0.054 Uiso 1 1 calc R U . . .
H25C H -0.361443 0.183695 0.637165 0.054 Uiso 1 1 calc R U . . .
Ce1 Ce 0.10246(2) 0.24022(2) 0.28461(2) 0.01415(5) Uani 1 1 d . . . . .
N1 N 0.0989(2) 0.1471(2) 0.18295(15) 0.0202(5) Uani 1 1 d . . . . .
N2 N 0.3014(2) 0.1634(2) 0.31331(14) 0.0183(5) Uani 1 1 d . . . . .
N3 N 0.0013(2) 0.4440(2) 0.26321(14) 0.0206(6) Uani 1 1 d . . . . .
O1 O -0.0110(2) 0.18593(18) 0.38994(12) 0.0216(5) Uani 1 1 d . . . . .
Si1 Si 0.02993(9) 0.04260(8) 0.18450(6) 0.0281(2) Uani 1 1 d . . . . .
Si2 Si 0.16694(9) 0.19660(9) 0.08951(5) 0.0289(2) Uani 1 1 d . . . . .
Si3 Si 0.45932(8) 0.05252(8) 0.25923(5) 0.0247(2) Uani 1 1 d . . . . .
Si4 Si 0.29148(9) 0.22191(8) 0.40245(5) 0.0231(2) Uani 1 1 d . . . . .
Si5 Si -0.17360(9) 0.50731(8) 0.27841(5) 0.0245(2) Uani 1 1 d . . . . .
Si6 Si 0.07933(9) 0.54560(8) 0.23595(5) 0.0259(2) Uani 1 1 d . . . . .
C1_1 C 0.3914(17) 0.5388(18) 0.9084(11) 0.120(8) Uani 0.5 1 d D U P A -1
H1A_1 H 0.441268 0.471274 0.868280 0.180 Uiso 0.5 1 calc R U P A -1
H1B_1 H 0.385154 0.616425 0.881993 0.180 Uiso 0.5 1 calc R U P A -1
H1C_1 H 0.299594 0.544456 0.934760 0.180 Uiso 0.5 1 calc R U P A -1
C2_1 C 0.4637(8) 0.5154(9) 0.9688(5) 0.063(2) Uani 0.5 1 d D U P A -1
C3_1 C 0.4542(17) 0.6086(12) 1.0115(10) 0.065(4) Uani 0.5 1 d D U P A -1
H3_1 H 0.399486 0.691372 1.001473 0.078 Uiso 0.5 1 calc R U P A -1
C4_1 C 0.5215(11) 0.5859(11) 1.0684(6) 0.084(3) Uani 0.5 1 d D U P A -1
H4_1 H 0.511448 0.651696 1.098483 0.101 Uiso 0.5 1 calc R U P A -1
C5_1 C 0.6039(17) 0.4655(14) 1.0808(10) 0.102(6) Uani 0.5 1 d D U P A -1
H5_1 H 0.653278 0.447116 1.118833 0.122 Uiso 0.5 1 calc R U P A -1
C6_1 C 0.6135(10) 0.3736(10) 1.0380(7) 0.092(4) Uani 0.5 1 d D U P A -1
H6_1 H 0.668460 0.290704 1.047726 0.110 Uiso 0.5 1 calc R U P A -1
C7_1 C 0.547(2) 0.3960(13) 0.9812(12) 0.084(6) Uani 0.5 1 d D U P A -1
H7_1 H 0.558061 0.329950 0.950911 0.101 Uiso 0.5 1 calc R U P A -1

loop_
_atom_site_aniso_label
_atom_site_aniso_U_11
_atom_site_aniso_U_22
_atom_site_aniso_U_33
_atom_site_aniso_U_23
_atom_site_aniso_U_13
_atom_site_aniso_U_12
C1 0.0211(16) 0.0229(16) 0.0171(16) 0.0057(13) -0.0075(13) -0.0124(13)
C2 0.0170(15) 0.0220(15) 0.0195(16) 0.0018(13) -0.0086(13) -0.0085(13)
C3 0.0167(15) 0.0275(17) 0.0156(15) 0.0021(13) -0.0031(12) -0.0098(13)
C4 0.043(2) 0.036(2) 0.037(2) 0.0000(16) -0.0115(17) -0.0269(18)
C5 0.041(2) 0.075(3) 0.035(2) -0.008(2) -0.0107(18) -0.037(2)
C6 0.043(2) 0.032(2) 0.078(3) -0.018(2) -0.008(2) -0.0181(19)
C7 0.052(3) 0.074(3) 0.027(2) -0.018(2) 0.0077(18) -0.038(2)
C8 0.038(2) 0.040(2) 0.0292(19) 0.0032(16) -0.0057(16) -0.0226(18)
C9 0.049(2) 0.066(3) 0.027(2) 0.0113(19) -0.0175(18) -0.027(2)
C10 0.030(2) 0.0292(19) 0.050(2) -0.0090(17) -0.0204(18) 0.0034(16)
C11 0.0219(18) 0.056(2) 0.041(2) -0.0118(19) -0.0020(16) -0.0171(18)
C12 0.0277(18) 0.0253(18) 0.0309(19) -0.0025(15) -0.0067(15) -0.0063(15)
C13 0.0266(18) 0.038(2) 0.043(2) -0.0106(17) -0.0148(17) -0.0101(16)
C14 0.0241(17) 0.0340(19) 0.0252(18) -0.0094(15) -0.0065(14) -0.0082(15)
C15 0.048(2) 0.040(2) 0.0248(19) 0.0011(16) -0.0176(17) -0.0155(18)
C19 0.048(2) 0.0246(18) 0.046(2) 0.0012(16) -0.0212(19) -0.0152(17)
C16 0.0256(18) 0.0321(19) 0.038(2) 0.0053(16) -0.0112(16) -0.0114(16)
C21 0.036(2) 0.040(2) 0.040(2) 0.0082(17) -0.0111(17) -0.0237(18)
C17 0.035(2) 0.0296(19) 0.037(2) 0.0062(16) -0.0183(17) -0.0051(16)
C20 0.060(3) 0.040(2) 0.035(2) 0.0163(18) -0.0203(19) -0.031(2)
C18 0.0280(19) 0.0316(19) 0.037(2) 0.0001(16) -0.0085(16) -0.0033(16)
C22 0.0208(16) 0.0224(16) 0.0205(16) 0.0013(13) -0.0040(13) -0.0073(13)
C23 0.0251(18) 0.046(2) 0.032(2) 0.0026(17) -0.0119(16) -0.0057(17)
C24 0.033(2) 0.0271(18) 0.037(2) -0.0048(16) -0.0033(16) -0.0100(16)
C25 0.0313(19) 0.037(2) 0.0249(19) 0.0016(16) 0.0006(15) -0.0068(16)
Ce1 0.01412(9) 0.01440(8) 0.01369(9) 0.00172(6) -0.00508(6) -0.00552(6)
N1 0.0197(13) 0.0232(13) 0.0207(14) -0.0019(11) -0.0093(11) -0.0088(11)
N2 0.0163(12) 0.0182(13) 0.0188(13) -0.0009(10) -0.0065(11) -0.0048(10)
N3 0.0230(14) 0.0190(13) 0.0182(13) 0.0022(11) -0.0087(11) -0.0060(11)
O1 0.0232(11) 0.0236(11) 0.0179(11) 0.0066(9) -0.0060(9) -0.0113(9)
Si1 0.0270(5) 0.0310(5) 0.0304(5) -0.0085(4) -0.0066(4) -0.0150(4)
Si2 0.0300(5) 0.0410(6) 0.0167(5) -0.0025(4) -0.0044(4) -0.0170(4)
Si3 0.0154(4) 0.0264(5) 0.0270(5) -0.0067(4) -0.0048(4) -0.0034(4)
Si4 0.0201(4) 0.0257(5) 0.0233(5) -0.0029(4) -0.0101(4) -0.0062(4)
Si5 0.0228(5) 0.0217(5) 0.0237(5) 0.0032(4) -0.0094(4) -0.0036(4)
Si6 0.0343(5) 0.0225(5) 0.0249(5) 0.0059(4) -0.0128(4) -0.0143(4)
C1_1 0.078(14) 0.215(18) 0.108(15) 0.040(13) -0.051(12) -0.091(13)
C2_1 0.037(5) 0.085(6) 0.063(6) 0.007(5) -0.009(4) -0.028(5)
C3_1 0.039(9) 0.067(7) 0.086(10) 0.006(7) -0.001(8) -0.032(7)
C4_1 0.076(7) 0.116(8) 0.072(7) -0.004(7) -0.007(6) -0.061(6)
C5_1 0.070(13) 0.153(11) 0.051(9) 0.011(9) 0.003(8) -0.037(10)
C6_1 0.056(7) 0.101(8) 0.081(8) 0.032(6) 0.002(6) -0.023(7)
C7_1 0.062(13) 0.064(7) 0.099(12) -0.009(8) -0.003(10) -0.014(8)

_geom_special_details            
;
 All esds (except the esd in the dihedral angle between two l.s. planes)
 are estimated using the full covariance matrix.  The cell esds are taken
 into account individually in the estimation of esds in distances, angles
 and torsion angles; correlations between esds in cell parameters are only
 used when they are defined by crystal symmetry.  An approximate (isotropic)
 treatment of cell esds is used for estimating esds involving l.s. planes.
;

loop_
_geom_bond_atom_site_label_1
_geom_bond_atom_site_label_2
_geom_bond_distance
_geom_bond_site_symmetry_2
_geom_bond_publ_flag
C1 O1 1.378(3) . ?
C1 C3 1.388(4) . ?
C1 C2 1.405(4) . ?
C2 C3 1.397(4) 2_556 ?
C2 C22 1.530(4) . ?
C3 H3 0.9500 . ?
C4 Si1 1.856(3) . ?
C4 H4A 0.9800 . ?
C4 H4B 0.9800 . ?
C4 H4C 0.9800 . ?
C5 Si1 1.874(4) . ?
C5 H5A 0.9800 . ?
C5 H5B 0.9800 . ?
C5 H5C 0.9800 . ?
C6 Si1 1.874(4) . ?
C6 H6A 0.9800 . ?
C6 H6B 0.9800 . ?
C6 H6C 0.9800 . ?
C7 Si2 1.871(4) . ?
C7 H7A 0.9800 . ?
C7 H7B 0.9800 . ?
C7 H7C 0.9800 . ?
C8 Si2 1.872(3) . ?
C8 H8A 0.9800 . ?
C8 H8B 0.9800 . ?
C8 H8C 0.9800 . ?
C9 Si2 1.868(4) . ?
C9 H9A 0.9800 . ?
C9 H9B 0.9800 . ?
C9 H9C 0.9800 . ?
C10 Si3 1.871(3) . ?
C10 H10A 0.9800 . ?
C10 H10B 0.9800 . ?
C10 H10C 0.9800 . ?
C11 Si3 1.870(4) . ?
C11 H11A 0.9800 . ?
C11 H11B 0.9800 . ?
C11 H11C 0.9800 . ?
C12 Si3 1.868(3) . ?
C12 H12A 0.9800 . ?
C12 H12B 0.9800 . ?
C12 H12C 0.9800 . ?
C13 Si4 1.867(3) . ?
C13 H13A 0.9800 . ?
C13 H13B 0.9800 . ?
C13 H13C 0.9800 . ?
C14 Si4 1.880(3) . ?
C14 H14A 0.9800 . ?
C14 H14B 0.9800 . ?
C14 H14C 0.9800 . ?
C15 Si4 1.868(3) . ?
C15 H15A 0.9800 . ?
C15 H15B 0.9800 . ?
C15 H15C 0.9800 . ?
C19 Si6 1.868(3) . ?
C19 H19A 0.9800 . ?
C19 H19B 0.9800 . ?
C19 H19C 0.9800 . ?
C16 Si5 1.878(3) . ?
C16 H16A 0.9800 . ?
C16 H16B 0.9800 . ?
C16 H16C 0.9800 . ?
C21 Si6 1.872(3) . ?
C21 H21A 0.9800 . ?
C21 H21B 0.9800 . ?
C21 H21C 0.9800 . ?
C17 Si5 1.870(3) . ?
C17 H17A 0.9800 . ?
C17 H17B 0.9800 . ?
C17 H17C 0.9800 . ?
C20 Si6 1.874(3) . ?
C20 H20A 0.9800 . ?
C20 H20B 0.9800 . ?
C20 H20C 0.9800 . ?
C18 Si5 1.870(3) . ?
C18 H18A 0.9800 . ?
C18 H18B 0.9800 . ?
C18 H18C 0.9800 . ?
C22 C24 1.528(4) . ?
C22 C25 1.530(4) . ?
C22 C23 1.531(4) . ?
C23 H23A 0.9800 . ?
C23 H23B 0.9800 . ?
C23 H23C 0.9800 . ?
C24 H24A 0.9800 . ?
C24 H24B 0.9800 . ?
C24 H24C 0.9800 . ?
C25 H25A 0.9800 . ?
C25 H25B 0.9800 . ?
C25 H25C 0.9800 . ?
Ce1 O1 2.1173(19) . ?
Ce1 N1 2.235(2) . ?
Ce1 N2 2.246(2) . ?
Ce1 N3 2.259(2) . ?
Ce1 Si2 3.3174(9) . ?
Ce1 Si4 3.3555(9) . ?
Ce1 Si5 3.4038(9) . ?
N1 Si2 1.740(3) . ?
N1 Si1 1.752(3) . ?
N2 Si4 1.741(2) . ?
N2 Si3 1.747(2) . ?
N3 Si5 1.739(3) . ?
N3 Si6 1.758(3) . ?
C1_1 C2_1 1.468(19) . ?
C1_1 H1A_1 0.9800 . ?
C1_1 H1B_1 0.9800 . ?
C1_1 H1C_1 0.9800 . ?
C2_1 C3_1 1.370(11) . ?
C2_1 C7_1 1.374(11) . ?
C3_1 C4_1 1.377(11) . ?
C3_1 H3_1 0.9500 . ?
C4_1 C5_1 1.380(12) . ?
C4_1 H4_1 0.9500 . ?
C5_1 C6_1 1.359(12) . ?
C5_1 H5_1 0.9500 . ?
C6_1 C7_1 1.368(12) . ?
C6_1 H6_1 0.9500 . ?
C7_1 H7_1 0.9500 . ?

loop_
_geom_angle_atom_site_label_1
_geom_angle_atom_site_label_2
_geom_angle_atom_site_label_3
_geom_angle
_geom_angle_site_symmetry_1
_geom_angle_site_symmetry_3
_geom_angle_publ_flag
O1 C1 C3 117.3(3) . . ?
O1 C1 C2 122.9(3) . . ?
C3 C1 C2 119.8(3) . . ?
C3 C2 C1 114.9(3) 2_556 . ?
C3 C2 C22 121.2(3) 2_556 . ?
C1 C2 C22 123.9(3) . . ?
C1 C3 C2 125.3(3) . 2_556 ?
C1 C3 H3 117.4 . . ?
C2 C3 H3 117.4 2_556 . ?
Si1 C4 H4A 109.5 . . ?
Si1 C4 H4B 109.5 . . ?
H4A C4 H4B 109.5 . . ?
Si1 C4 H4C 109.5 . . ?
H4A C4 H4C 109.5 . . ?
H4B C4 H4C 109.5 . . ?
Si1 C5 H5A 109.5 . . ?
Si1 C5 H5B 109.5 . . ?
H5A C5 H5B 109.5 . . ?
Si1 C5 H5C 109.5 . . ?
H5A C5 H5C 109.5 . . ?
H5B C5 H5C 109.5 . . ?
Si1 C6 H6A 109.5 . . ?
Si1 C6 H6B 109.5 . . ?
H6A C6 H6B 109.5 . . ?
Si1 C6 H6C 109.5 . . ?
H6A C6 H6C 109.5 . . ?
H6B C6 H6C 109.5 . . ?
Si2 C7 H7A 109.5 . . ?
Si2 C7 H7B 109.5 . . ?
H7A C7 H7B 109.5 . . ?
Si2 C7 H7C 109.5 . . ?
H7A C7 H7C 109.5 . . ?
H7B C7 H7C 109.5 . . ?
Si2 C8 H8A 109.5 . . ?
Si2 C8 H8B 109.5 . . ?
H8A C8 H8B 109.5 . . ?
Si2 C8 H8C 109.5 . . ?
H8A C8 H8C 109.5 . . ?
H8B C8 H8C 109.5 . . ?
Si2 C9 H9A 109.5 . . ?
Si2 C9 H9B 109.5 . . ?
H9A C9 H9B 109.5 . . ?
Si2 C9 H9C 109.5 . . ?
H9A C9 H9C 109.5 . . ?
H9B C9 H9C 109.5 . . ?
Si3 C10 H10A 109.5 . . ?
Si3 C10 H10B 109.5 . . ?
H10A C10 H10B 109.5 . . ?
Si3 C10 H10C 109.5 . . ?
H10A C10 H10C 109.5 . . ?
H10B C10 H10C 109.5 . . ?
Si3 C11 H11A 109.5 . . ?
Si3 C11 H11B 109.5 . . ?
H11A C11 H11B 109.5 . . ?
Si3 C11 H11C 109.5 . . ?
H11A C11 H11C 109.5 . . ?
H11B C11 H11C 109.5 . . ?
Si3 C12 H12A 109.5 . . ?
Si3 C12 H12B 109.5 . . ?
H12A C12 H12B 109.5 . . ?
Si3 C12 H12C 109.5 . . ?
H12A C12 H12C 109.5 . . ?
H12B C12 H12C 109.5 . . ?
Si4 C13 H13A 109.5 . . ?
Si4 C13 H13B 109.5 . . ?
H13A C13 H13B 109.5 . . ?
Si4 C13 H13C 109.5 . . ?
H13A C13 H13C 109.5 . . ?
H13B C13 H13C 109.5 . . ?
Si4 C14 H14A 109.5 . . ?
Si4 C14 H14B 109.5 . . ?
H14A C14 H14B 109.5 . . ?
Si4 C14 H14C 109.5 . . ?
H14A C14 H14C 109.5 . . ?
H14B C14 H14C 109.5 . . ?
Si4 C15 H15A 109.5 . . ?
Si4 C15 H15B 109.5 . . ?
H15A C15 H15B 109.5 . . ?
Si4 C15 H15C 109.5 . . ?
H15A C15 H15C 109.5 . . ?
H15B C15 H15C 109.5 . . ?
Si6 C19 H19A 109.5 . . ?
Si6 C19 H19B 109.5 . . ?
H19A C19 H19B 109.5 . . ?
Si6 C19 H19C 109.5 . . ?
H19A C19 H19C 109.5 . . ?
H19B C19 H19C 109.5 . . ?
Si5 C16 H16A 109.5 . . ?
Si5 C16 H16B 109.5 . . ?
H16A C16 H16B 109.5 . . ?
Si5 C16 H16C 109.5 . . ?
H16A C16 H16C 109.5 . . ?
H16B C16 H16C 109.5 . . ?
Si6 C21 H21A 109.5 . . ?
Si6 C21 H21B 109.5 . . ?
H21A C21 H21B 109.5 . . ?
Si6 C21 H21C 109.5 . . ?
H21A C21 H21C 109.5 . . ?
H21B C21 H21C 109.5 . . ?
Si5 C17 H17A 109.5 . . ?
Si5 C17 H17B 109.5 . . ?
H17A C17 H17B 109.5 . . ?
Si5 C17 H17C 109.5 . . ?
H17A C17 H17C 109.5 . . ?
H17B C17 H17C 109.5 . . ?
Si6 C20 H20A 109.5 . . ?
Si6 C20 H20B 109.5 . . ?
H20A C20 H20B 109.5 . . ?
Si6 C20 H20C 109.5 . . ?
H20A C20 H20C 109.5 . . ?
H20B C20 H20C 109.5 . . ?
Si5 C18 H18A 109.5 . . ?
Si5 C18 H18B 109.5 . . ?
H18A C18 H18B 109.5 . . ?
Si5 C18 H18C 109.5 . . ?
H18A C18 H18C 109.5 . . ?
H18B C18 H18C 109.5 . . ?
C24 C22 C25 106.2(3) . . ?
C24 C22 C2 111.3(2) . . ?
C25 C22 C2 112.7(3) . . ?
C24 C22 C23 110.4(3) . . ?
C25 C22 C23 107.5(3) . . ?
C2 C22 C23 108.7(3) . . ?
C22 C23 H23A 109.5 . . ?
C22 C23 H23B 109.5 . . ?
H23A C23 H23B 109.5 . . ?
C22 C23 H23C 109.5 . . ?
H23A C23 H23C 109.5 . . ?
H23B C23 H23C 109.5 . . ?
C22 C24 H24A 109.5 . . ?
C22 C24 H24B 109.5 . . ?
H24A C24 H24B 109.5 . . ?
C22 C24 H24C 109.5 . . ?
H24A C24 H24C 109.5 . . ?
H24B C24 H24C 109.5 . . ?
C22 C25 H25A 109.5 . . ?
C22 C25 H25B 109.5 . . ?
H25A C25 H25B 109.5 . . ?
C22 C25 H25C 109.5 . . ?
H25A C25 H25C 109.5 . . ?
H25B C25 H25C 109.5 . . ?
O1 Ce1 N1 105.28(8) . . ?
O1 Ce1 N2 98.02(8) . . ?
N1 Ce1 N2 116.03(8) . . ?
O1 Ce1 N3 112.59(8) . . ?
N1 Ce1 N3 105.41(9) . . ?
N2 Ce1 N3 118.78(9) . . ?
O1 Ce1 Si2 133.85(6) . . ?
N1 Ce1 Si2 28.97(6) . . ?
N2 Ce1 Si2 108.51(6) . . ?
N3 Ce1 Si2 87.00(6) . . ?
O1 Ce1 Si4 83.02(6) . . ?
N1 Ce1 Si4 143.67(6) . . ?
N2 Ce1 Si4 28.27(6) . . ?
N3 Ce1 Si4 103.52(6) . . ?
Si2 Ce1 Si4 134.49(2) . . ?
O1 Ce1 Si5 91.88(5) . . ?
N1 Ce1 Si5 95.27(6) . . ?
N2 Ce1 Si5 142.91(6) . . ?
N3 Ce1 Si5 27.31(6) . . ?
Si2 Ce1 Si5 88.98(2) . . ?
Si4 Ce1 Si5 120.12(2) . . ?
Si2 N1 Si1 117.32(14) . . ?
Si2 N1 Ce1 112.55(12) . . ?
Si1 N1 Ce1 129.99(13) . . ?
Si4 N2 Si3 117.58(13) . . ?
Si4 N2 Ce1 114.06(11) . . ?
Si3 N2 Ce1 128.35(12) . . ?
Si5 N3 Si6 116.85(14) . . ?
Si5 N3 Ce1 116.09(13) . . ?
Si6 N3 Ce1 127.03(13) . . ?
C1 O1 Ce1 146.79(18) . . ?
N1 Si1 C4 113.86(14) . . ?
N1 Si1 C6 110.49(14) . . ?
C4 Si1 C6 107.13(18) . . ?
N1 Si1 C5 111.75(15) . . ?
C4 Si1 C5 105.44(16) . . ?
C6 Si1 C5 107.83(19) . . ?
N1 Si2 C9 112.85(15) . . ?
N1 Si2 C7 114.88(16) . . ?
C9 Si2 C7 108.57(19) . . ?
N1 Si2 C8 108.62(14) . . ?
C9 Si2 C8 106.79(17) . . ?
C7 Si2 C8 104.53(17) . . ?
C9 Si2 Ce1 109.76(12) . . ?
C7 Si2 Ce1 140.40(14) . . ?
C8 Si2 Ce1 73.41(11) . . ?
N2 Si3 C12 110.25(13) . . ?
N2 Si3 C11 111.36(14) . . ?
C12 Si3 C11 109.85(16) . . ?
N2 Si3 C10 113.46(14) . . ?
C12 Si3 C10 106.12(15) . . ?
C11 Si3 C10 105.57(17) . . ?
N2 Si4 C13 113.16(14) . . ?
N2 Si4 C15 113.44(14) . . ?
C13 Si4 C15 107.96(16) . . ?
N2 Si4 C14 109.16(13) . . ?
C13 Si4 C14 106.61(15) . . ?
C15 Si4 C14 106.06(16) . . ?
C13 Si4 Ce1 134.64(12) . . ?
C15 Si4 Ce1 115.81(12) . . ?
C14 Si4 Ce1 72.77(10) . . ?
N3 Si5 C17 115.19(15) . . ?
N3 Si5 C18 111.97(14) . . ?
C17 Si5 C18 106.97(15) . . ?
N3 Si5 C16 108.47(13) . . ?
C17 Si5 C16 105.78(16) . . ?
C18 Si5 C16 108.09(16) . . ?
C17 Si5 Ce1 138.36(12) . . ?
C18 Si5 Ce1 112.60(11) . . ?
C16 Si5 Ce1 74.02(10) . . ?
N3 Si6 C19 111.22(15) . . ?
N3 Si6 C21 112.44(14) . . ?
C19 Si6 C21 106.20(16) . . ?
N3 Si6 C20 112.26(14) . . ?
C19 Si6 C20 107.90(16) . . ?
C21 Si6 C20 106.48(17) . . ?
C2_1 C1_1 H1A_1 109.5 . . ?
C2_1 C1_1 H1B_1 109.5 . . ?
H1A_1 C1_1 H1B_1 109.5 . . ?
C2_1 C1_1 H1C_1 109.5 . . ?
H1A_1 C1_1 H1C_1 109.5 . . ?
H1B_1 C1_1 H1C_1 109.5 . . ?
C3_1 C2_1 C7_1 118.8(8) . . ?
C3_1 C2_1 C1_1 122.3(11) . . ?
C7_1 C2_1 C1_1 118.8(11) . . ?
C2_1 C3_1 C4_1 122.1(9) . . ?
C2_1 C3_1 H3_1 119.0 . . ?
C4_1 C3_1 H3_1 119.0 . . ?
C3_1 C4_1 C5_1 118.5(9) . . ?
C3_1 C4_1 H4_1 120.7 . . ?
C5_1 C4_1 H4_1 120.7 . . ?
C6_1 C5_1 C4_1 119.1(10) . . ?
C6_1 C5_1 H5_1 120.5 . . ?
C4_1 C5_1 H5_1 120.5 . . ?
C5_1 C6_1 C7_1 122.4(10) . . ?
C5_1 C6_1 H6_1 118.8 . . ?
C7_1 C6_1 H6_1 118.8 . . ?
C6_1 C7_1 C2_1 119.0(9) . . ?
C6_1 C7_1 H7_1 120.5 . . ?
C2_1 C7_1 H7_1 120.5 . . ?

_refine_diff_density_max         0.470
_refine_diff_density_min         -0.442
_refine_diff_density_rms         0.090

_shelx_res_file                  
;

TITL p1 in P-1
    [Ce(btsa)3(tBuqun)].res
    created by SHELXL-2018/3 at 12:01:27 on 02-Apr-2020
CELL 0.71073 11.4339 12.0881 17.5236 83.3194 71.7094 63.9637
ZERR 1 0.0009 0.001 0.0014 0.0013 0.0012 0.0011
LATT 1
SFAC  C  H  CE  N  O  SI
UNIT 57 136 2 6  2 12
LIST 6 ! automatically inserted. Change 6 to 4 for CHECKCIF!!
LIST 6 ! automatically inserted. Change 6 to 4 for CHECKCIF!!
SADI_TOL C2 C3 C3 C4 C4 C5 C5 C6 C6 C7 C7 C2
SADI_TOL 0.02 C2 C6 C2 C4 C7 C5 C3 C7 C4 C6 C3 C5
SADI_TOL 0.02 C1 C2
SADI_TOL 0.04 C1 C7 C1 C3
FLAT_TOL C1 > C7
SIMU_TOL C1 > C7
RIGU_TOL C1 > C7
SAME_TOL C1 > C7
SIMU 0.04 0.08 1
LIST 4 !
L.S. 4 0 0
PLAN  -20
TEMP -100
SIZE 0.1 0.01 0.05
fmap 2 53
BOND $H
ACTA
OMIT 0   1   0
OMIT 2   1   2

WGHT    0.030300    0.266800
FVAR       0.15106   0.49755
C1    1   -0.010449    0.097399    0.447124    11.00000    0.02114    0.02292 =
         0.01714    0.00571   -0.00749   -0.01235
C2    1   -0.113462    0.120012    0.520777    11.00000    0.01700    0.02205 =
         0.01952    0.00182   -0.00855   -0.00853
C3    1    0.096864   -0.018921    0.429155    11.00000    0.01669    0.02748 =
         0.01562    0.00210   -0.00308   -0.00976
AFIX  43
H3    2    0.164464   -0.030699    0.378728    11.00000   -1.20000
AFIX   0
C4    1   -0.092059    0.038174    0.282648    11.00000    0.04349    0.03564 =
         0.03667   -0.00004   -0.01153   -0.02691
AFIX 137
H4A   2   -0.045500    0.013035    0.324355    11.00000   -1.50000
H4B   2   -0.127422   -0.021009    0.278978    11.00000   -1.50000
H4C   2   -0.167669    0.120159    0.296435    11.00000   -1.50000
AFIX   0
C5    1   -0.067129    0.081126    0.109187    11.00000    0.04084    0.07500 =
         0.03550   -0.00827   -0.01070   -0.03694
AFIX 137
H5A   2   -0.009384    0.089243    0.056127    11.00000   -1.50000
H5B   2   -0.148663    0.158966    0.125214    11.00000   -1.50000
H5C   2   -0.094087    0.015316    0.106839    11.00000   -1.50000
AFIX   0
C6    1    0.168434   -0.117534    0.160605    11.00000    0.04269    0.03223 =
         0.07838   -0.01849   -0.00779   -0.01809
AFIX 137
H6A   2    0.235098   -0.118805    0.108953    11.00000   -1.50000
H6B   2    0.129032   -0.173702    0.157400    11.00000   -1.50000
H6C   2    0.213609   -0.143841    0.202963    11.00000   -1.50000
AFIX   0
C7    1    0.271596    0.072996    0.009371    11.00000    0.05232    0.07390 =
         0.02733   -0.01796    0.00765   -0.03815
AFIX 137
H7A   2    0.214624    0.037398    0.000394    11.00000   -1.50000
H7B   2    0.347294    0.008533    0.026345    11.00000   -1.50000
H7C   2    0.307692    0.108314   -0.040606    11.00000   -1.50000
AFIX   0
C8    1    0.287993    0.255834    0.099308    11.00000    0.03814    0.04003 =
         0.02922    0.00325   -0.00574   -0.02257
AFIX 137
H8A   2    0.245437    0.310642    0.146837    11.00000   -1.50000
H8B   2    0.310541    0.301435    0.051234    11.00000   -1.50000
H8C   2    0.371362    0.186429    0.104980    11.00000   -1.50000
AFIX   0
C9    1    0.034846    0.325800    0.051248    11.00000    0.04899    0.06570 =
         0.02741    0.01133   -0.01747   -0.02694
AFIX 137
H9A   2   -0.015602    0.394281    0.090737    11.00000   -1.50000
H9B   2   -0.028247    0.297341    0.042596    11.00000   -1.50000
H9C   2    0.079105    0.353545    0.000340    11.00000   -1.50000
AFIX   0
C10   1    0.560735   -0.054333    0.324630    11.00000    0.03002    0.02922 =
         0.05024   -0.00905   -0.02035    0.00335
AFIX 137
H10A  2    0.508011   -0.095274    0.360890    11.00000   -1.50000
H10B  2    0.581386   -0.007341    0.356325    11.00000   -1.50000
H10C  2    0.645922   -0.116346    0.290927    11.00000   -1.50000
AFIX   0
C11   1    0.568923    0.125463    0.193751    11.00000    0.02186    0.05600 =
         0.04062   -0.01180   -0.00203   -0.01710
AFIX 137
H11A  2    0.519103    0.186170    0.159830    11.00000   -1.50000
H11B  2    0.652137    0.061964    0.159639    11.00000   -1.50000
H11C  2    0.592970    0.166484    0.227468    11.00000   -1.50000
AFIX   0
C12   1    0.435764   -0.046673    0.196589    11.00000    0.02766    0.02534 =
         0.03094   -0.00255   -0.00673   -0.00632
AFIX 137
H12A  2    0.392091    0.003776    0.156773    11.00000   -1.50000
H12B  2    0.378163   -0.084529    0.231208    11.00000   -1.50000
H12C  2    0.524682   -0.111298    0.168926    11.00000   -1.50000
AFIX   0
C13   1    0.431996    0.267367    0.392220    11.00000    0.02658    0.03773 =
         0.04264   -0.01060   -0.01475   -0.01014
AFIX 137
H13A  2    0.518858    0.193697    0.381861    11.00000   -1.50000
H13B  2    0.415078    0.308730    0.442045    11.00000   -1.50000
H13C  2    0.435798    0.323530    0.347387    11.00000   -1.50000
AFIX   0
C14   1    0.127712    0.364798    0.434772    11.00000    0.02413    0.03402 =
         0.02518   -0.00937   -0.00649   -0.00821
AFIX 137
H14A  2    0.050539    0.343267    0.447593    11.00000   -1.50000
H14B  2    0.122116    0.423706    0.391116    11.00000   -1.50000
H14C  2    0.125098    0.401917    0.482462    11.00000   -1.50000
AFIX   0
C15   1    0.289082    0.114064    0.487819    11.00000    0.04780    0.03982 =
         0.02484    0.00110   -0.01760   -0.01551
AFIX 137
H15A  2    0.212570    0.092744    0.496458    11.00000   -1.50000
H15B  2    0.278769    0.153820    0.536674    11.00000   -1.50000
H15C  2    0.374652    0.039056    0.475107    11.00000   -1.50000
AFIX   0
C19   1   -0.014765    0.684846    0.304085    11.00000    0.04753    0.02463 =
         0.04576    0.00119   -0.02120   -0.01520
AFIX 137
H19A  2   -0.101861    0.736569    0.293434    11.00000   -1.50000
H19B  2    0.039795    0.731710    0.294426    11.00000   -1.50000
H19C  2   -0.031605    0.659325    0.360151    11.00000   -1.50000
AFIX   0
C16   1   -0.222330    0.379710    0.272471    11.00000    0.02561    0.03212 =
         0.03785    0.00531   -0.01119   -0.01139
AFIX 137
H16A  2   -0.187971    0.314930    0.309505    11.00000   -1.50000
H16B  2   -0.182685    0.345408    0.217461    11.00000   -1.50000
H16C  2   -0.321757    0.412224    0.287349    11.00000   -1.50000
AFIX   0
C21   1    0.258048    0.473869    0.242347    11.00000    0.03593    0.04038 =
         0.03952    0.00816   -0.01106   -0.02367
AFIX 137
H21A  2    0.296007    0.384293    0.235448    11.00000   -1.50000
H21B  2    0.258007    0.493773    0.294997    11.00000   -1.50000
H21C  2    0.313668    0.505995    0.199948    11.00000   -1.50000
AFIX   0
C17   1   -0.236328    0.621137    0.202254    11.00000    0.03476    0.02960 =
         0.03699    0.00625   -0.01827   -0.00510
AFIX 137
H17A  2   -0.219023    0.692874    0.205086    11.00000   -1.50000
H17B  2   -0.334374    0.647372    0.213386    11.00000   -1.50000
H17C  2   -0.188466    0.582825    0.148372    11.00000   -1.50000
AFIX   0
C20   1    0.088885    0.598827    0.130255    11.00000    0.05994    0.04034 =
         0.03548    0.01634   -0.02031   -0.03129
AFIX 137
H20A  2    0.108850    0.530491    0.095919    11.00000   -1.50000
H20B  2    0.161239    0.626989    0.110375    11.00000   -1.50000
H20C  2    0.001560    0.666829    0.129214    11.00000   -1.50000
AFIX   0
C18   1   -0.271907    0.585650    0.379386    11.00000    0.02803    0.03163 =
         0.03681    0.00013   -0.00854   -0.00327
AFIX 137
H18A  2   -0.262396    0.662228    0.380028    11.00000   -1.50000
H18B  2   -0.236544    0.531270    0.420736    11.00000   -1.50000
H18C  2   -0.368291    0.604501    0.390300    11.00000   -1.50000
AFIX   0
C22   1   -0.238401    0.243398    0.545053    11.00000    0.02082    0.02244 =
         0.02053    0.00127   -0.00398   -0.00731
C23   1   -0.326816    0.265853    0.489849    11.00000    0.02509    0.04558 =
         0.03231    0.00257   -0.01194   -0.00570
AFIX 137
H23A  2   -0.404875    0.346566    0.503007    11.00000   -1.50000
H23B  2   -0.359430    0.201539    0.497461    11.00000   -1.50000
H23C  2   -0.272746    0.263828    0.433738    11.00000   -1.50000
AFIX   0
C24   1   -0.197047    0.348962    0.539868    11.00000    0.03271    0.02707 =
         0.03740   -0.00476   -0.00329   -0.01001
AFIX 137
H24A  2   -0.278822    0.426171    0.557489    11.00000   -1.50000
H24B  2   -0.146822    0.355893    0.484186    11.00000   -1.50000
H24C  2   -0.138983    0.332509    0.574603    11.00000   -1.50000
AFIX   0
C25   1   -0.326628    0.246157    0.631593    11.00000    0.03125    0.03661 =
         0.02488    0.00157    0.00064   -0.00684
AFIX 137
H25A  2   -0.403216    0.327741    0.644666    11.00000   -1.50000
H25B  2   -0.271742    0.228804    0.668384    11.00000   -1.50000
H25C  2   -0.361443    0.183695    0.637165    11.00000   -1.50000
AFIX   0
CE1   3    0.102461    0.240215    0.284605    11.00000    0.01412    0.01440 =
         0.01369    0.00172   -0.00508   -0.00552
N1    4    0.098859    0.147067    0.182948    11.00000    0.01966    0.02323 =
         0.02067   -0.00191   -0.00927   -0.00878
N2    4    0.301357    0.163374    0.313311    11.00000    0.01630    0.01825 =
         0.01877   -0.00085   -0.00652   -0.00476
N3    4    0.001287    0.444042    0.263214    11.00000    0.02297    0.01895 =
         0.01816    0.00225   -0.00874   -0.00598
O1    5   -0.010998    0.185933    0.389941    11.00000    0.02318    0.02360 =
         0.01788    0.00656   -0.00597   -0.01126
SI1   6    0.029928    0.042598    0.184505    11.00000    0.02705    0.03104 =
         0.03038   -0.00847   -0.00663   -0.01501
SI2   6    0.166936    0.196596    0.089513    11.00000    0.03002    0.04103 =
         0.01668   -0.00253   -0.00444   -0.01699
SI3   6    0.459320    0.052516    0.259228    11.00000    0.01543    0.02639 =
         0.02705   -0.00668   -0.00478   -0.00345
SI4   6    0.291478    0.221911    0.402446    11.00000    0.02008    0.02573 =
         0.02327   -0.00287   -0.01011   -0.00620
SI5   6   -0.173600    0.507311    0.278413    11.00000    0.02275    0.02172 =
         0.02366    0.00315   -0.00944   -0.00363
SI6   6    0.079334    0.545600    0.235946    11.00000    0.03434    0.02251 =
         0.02494    0.00587   -0.01282   -0.01431
RESI TOL 1
PART -1  10.5
C1    1    0.391422    0.538831    0.908441    10.50000    0.07844    0.21493 =
         0.10805    0.03962   -0.05122   -0.09139
AFIX 137
H1A   2    0.441268    0.471274    0.868280    10.50000   -1.50000
H1B   2    0.385154    0.616425    0.881993    10.50000   -1.50000
H1C   2    0.299594    0.544456    0.934760    10.50000   -1.50000
AFIX   0
C2    1    0.463692    0.515373    0.968793    10.50000    0.03685    0.08508 =
         0.06267    0.00705   -0.00858   -0.02778
C3    1    0.454206    0.608557    1.011476    10.50000    0.03935    0.06686 =
         0.08614    0.00566   -0.00068   -0.03250
AFIX  43
H3    2    0.399486    0.691372    1.001473    10.50000   -1.20000
AFIX   0
C4    1    0.521516    0.585900    1.068415    10.50000    0.07609    0.11632 =
         0.07226   -0.00410   -0.00705   -0.06107
AFIX  43
H4    2    0.511448    0.651696    1.098483    10.50000   -1.20000
AFIX   0
C5    1    0.603928    0.465489    1.080835    10.50000    0.06984    0.15317 =
         0.05076    0.01134    0.00300   -0.03657
AFIX  43
H5    2    0.653278    0.447116    1.118833    10.50000   -1.20000
AFIX   0
C6    1    0.613508    0.373567    1.037959    10.50000    0.05629    0.10094 =
         0.08099    0.03152    0.00151   -0.02285
AFIX  43
H6    2    0.668460    0.290704    1.047726    10.50000   -1.20000
AFIX   0
C7    1    0.546912    0.395976    0.981236    10.50000    0.06230    0.06398 =
         0.09906   -0.00854   -0.00321   -0.01389
AFIX  43
H7    2    0.558061    0.329950    0.950911    10.50000   -1.20000

PART 0
RESI 0
REM #####
AFIX   0
HKLF 4


REM  p1 in P-1
REM wR2 = 0.0674, GooF = S = 1.000, Restrained GooF = 0.997 for all data
REM R1 = 0.0315 for 7010 Fo > 4sig(Fo) and 0.0462 for all 8433 data
REM 411 parameters refined using 122 restraints

END

WGHT      0.0301      0.2389

REM Highest difference peak  0.470,  deepest hole -0.442,  1-sigma level  0.090
Q1    1  -0.1586  0.4162  0.2609  11.00000  0.05    0.47
Q2    1  -0.0010  0.3987  0.2999  11.00000  0.05    0.44
Q3    1   0.2053  0.2484  0.0992  11.00000  0.05    0.42
Q4    1   0.1429  0.1630  0.3052  11.00000  0.05    0.41
Q5    1   0.1221  0.2784  0.0607  11.00000  0.05    0.40
Q6    1   0.0382  0.0224  0.4241  11.00000  0.05    0.40
Q7    1   0.0262  0.2016  0.3369  11.00000  0.05    0.40
Q8    1   0.1597  0.2838  0.2208  11.00000  0.05    0.40
Q9    1   0.4741  0.1211  0.2214  11.00000  0.05    0.39
Q10   1   0.0639  0.2669  0.2456  11.00000  0.05    0.38
Q11   1   0.0381  0.3961  0.4032  11.00000  0.05    0.38
Q12   1   0.0766  0.1021  0.1654  11.00000  0.05    0.37
Q13   1  -0.0236  0.3160  0.2817  11.00000  0.05    0.37
Q14   1   0.1605  0.2395  0.2584  11.00000  0.05    0.37
Q15   1   0.2171  0.1428  0.0435  11.00000  0.05    0.37
Q16   1   0.2292  0.2080  0.3008  11.00000  0.05    0.36
Q17   1  -0.0918  0.5453  0.2868  11.00000  0.05    0.36
Q18   1  -0.2327  0.5673  0.2449  11.00000  0.05    0.36
Q19   1   0.3113  0.2323  0.2936  11.00000  0.05    0.35
Q20   1   0.1198  0.5867  0.1753  11.00000  0.05    0.35
;
_shelx_res_checksum              45138

_chemical_properties_physical    Air-sensitive,Moisture-sensitive
####################################################################### 
# 
# This file contains crystal structure data downloaded from the 
# Cambridge Structural Database (CSD) hosted by the Cambridge 
# Crystallographic Data Centre (CCDC).
# 
# Full information about CCDC data access policies and citation 
# guidelines are available at http://www.ccdc.cam.ac.uk/access/V1 
# 
# Audit and citation data items may have been added by the CCDC. 
# Please retain this information to preserve the provenance of 
# this file and to allow appropriate attribution of the data. 
# 
#######################################################################

data_[Ce(Me2pz)2(thf)2](asq)2_mo_dwanthme2pz_0m_a
_database_code_depnum_ccdc_archive 'CCDC 2022462'
loop_
_audit_author_name
_audit_author_address
'Caecilia Maichle.Moessmer'
;University of Tuebingen
Germany
;
_audit_update_record             
;
2020-08-10 deposited with the CCDC.	2020-11-23 downloaded from the CCDC.
;

_audit_creation_method           SHELXL-2014/7
_shelx_SHELXL_version_number     2014/7
_chemical_name_systematic        ?
_chemical_name_common            ?
_chemical_melting_point          ?
_chemical_formula_moiety         'C64 H76 Ce2 N8 O8, C4 H8 O'
_chemical_formula_sum            'C68 H84 Ce2 N8 O9'
_chemical_formula_weight         1437.67

loop_
_atom_type_symbol
_atom_type_description
_atom_type_scat_dispersion_real
_atom_type_scat_dispersion_imag
_atom_type_scat_source
C C 0.0033 0.0016 'International Tables Vol C Tables 4.2.6.8 and 6.1.1.4'
H H 0.0000 0.0000 'International Tables Vol C Tables 4.2.6.8 and 6.1.1.4'
Ce Ce -0.2486 2.6331 'International Tables Vol C Tables 4.2.6.8 and 6.1.1.4'
N N 0.0061 0.0033 'International Tables Vol C Tables 4.2.6.8 and 6.1.1.4'
O O 0.0106 0.0060 'International Tables Vol C Tables 4.2.6.8 and 6.1.1.4'

_space_group_crystal_system      triclinic
_space_group_IT_number           2
_space_group_name_H-M_alt        'P -1'
_space_group_name_Hall           '-P 1'

_shelx_space_group_comment       
;
The symmetry employed for this shelxl refinement is uniquely defined
by the following loop, which should always be used as a source of
symmetry information in preference to the above space-group names.
They are only intended as comments.
;

loop_
_space_group_symop_operation_xyz
'x, y, z'
'-x, -y, -z'

_cell_length_a                   11.8590(14)
_cell_length_b                   14.7713(18)
_cell_length_c                   19.126(2)
_cell_angle_alpha                79.676(2)
_cell_angle_beta                 76.075(2)
_cell_angle_gamma                81.398(2)
_cell_volume                     3179.2(7)
_cell_formula_units_Z            2
_cell_measurement_reflns_used    6935
_cell_measurement_temperature    100(2)
_cell_measurement_theta_max      26.36
_cell_measurement_theta_min      2.38

_exptl_crystal_description       plate
_exptl_crystal_colour            turquoise
_exptl_crystal_density_meas      ?
_exptl_crystal_density_method    ?
_exptl_crystal_density_diffrn    1.502
_exptl_crystal_F_000             1472
_exptl_transmission_factor_min   0.4848
_exptl_transmission_factor_max   0.7463
_exptl_crystal_size_max          0.210
_exptl_crystal_size_mid          0.130
_exptl_crystal_size_min          0.020
_exptl_absorpt_coefficient_mu    1.477
_shelx_estimated_absorpt_T_min   0.747
_shelx_estimated_absorpt_T_max   0.971
_exptl_absorpt_correction_type   multi-scan
_exptl_absorpt_correction_T_min  ?
_exptl_absorpt_correction_T_max  ?
_exptl_absorpt_process_details   sadabs
_exptl_absorpt_special_details   ?
_diffrn_ambient_temperature      100(2)
_diffrn_radiation_wavelength     0.71073
_diffrn_radiation_type           MoK\a
_diffrn_source                   'ImuS-focus sealed tube'
_diffrn_measurement_device_type  'Bruker APEX II DUO'
_diffrn_measurement_method       omega/Phi-scans
_diffrn_detector_area_resol_mean ?
_diffrn_reflns_number            72867
_diffrn_reflns_av_unetI/netI     0.0878
_diffrn_reflns_av_R_equivalents  0.0856
_diffrn_reflns_limit_h_min       -17
_diffrn_reflns_limit_h_max       17
_diffrn_reflns_limit_k_min       -21
_diffrn_reflns_limit_k_max       21
_diffrn_reflns_limit_l_min       -27
_diffrn_reflns_limit_l_max       27
_diffrn_reflns_theta_min         1.780
_diffrn_reflns_theta_max         31.795
_diffrn_reflns_theta_full        25.242
_diffrn_measured_fraction_theta_max 0.935
_diffrn_measured_fraction_theta_full 1.000
_diffrn_reflns_Laue_measured_fraction_max 0.935
_diffrn_reflns_Laue_measured_fraction_full 1.000
_diffrn_reflns_point_group_measured_fraction_max 0.935
_diffrn_reflns_point_group_measured_fraction_full 1.000
_reflns_number_total             20302
_reflns_number_gt                13832
_reflns_threshold_expression     'I > 2\s(I)'
_reflns_Friedel_coverage         0.000
_reflns_Friedel_fraction_max     .
_reflns_Friedel_fraction_full    .

_reflns_special_details          
;
 Reflections were merged by SHELXL according to the crystal
 class for the calculation of statistics and refinement.
 
 _reflns_Friedel_fraction is defined as the number of unique
 Friedel pairs measured divided by the number that would be
 possible theoretically, ignoring centric projections and
 systematic absences.
;

_computing_data_collection       'APEX3 v2017.3-0 (Bruker AXS)'
_computing_cell_refinement       'SAINT V8.38A (Bruker AXS Inc., 2017)'
_computing_data_reduction        'SAINT V8.38A (Bruker AXS Inc., 2017)'
_computing_structure_solution    'XT, VERSION 2014/5,SHELXS-13 (Sheldrick 2008)'
_computing_structure_refinement  'SHELXL-2014/7 (Sheldrick, 2014)'
_computing_molecular_graphics    ?
_computing_publication_material  ?
_refine_special_details          ?
_refine_ls_structure_factor_coef Fsqd
_refine_ls_matrix_type           full
_refine_ls_weighting_scheme      calc
_refine_ls_weighting_details     
'w=1/[\s^2^(Fo^2^)+(0.0383P)^2^] where P=(Fo^2^+2Fc^2^)/3'
_atom_sites_solution_primary     ?
_atom_sites_solution_secondary   ?
_atom_sites_solution_hydrogens   geom
_refine_ls_hydrogen_treatment    constr
_refine_ls_extinction_method     none
_refine_ls_extinction_coef       .
_refine_ls_number_reflns         20302
_refine_ls_number_parameters     792
_refine_ls_number_restraints     0
_refine_ls_R_factor_all          0.0824
_refine_ls_R_factor_gt           0.0442
_refine_ls_wR_factor_ref         0.1024
_refine_ls_wR_factor_gt          0.0883
_refine_ls_goodness_of_fit_ref   0.996
_refine_ls_restrained_S_all      0.996
_refine_ls_shift/su_max          0.004
_refine_ls_shift/su_mean         0.000

loop_
_atom_site_label
_atom_site_type_symbol
_atom_site_fract_x
_atom_site_fract_y
_atom_site_fract_z
_atom_site_U_iso_or_equiv
_atom_site_adp_type
_atom_site_occupancy
_atom_site_site_symmetry_order
_atom_site_calc_flag
_atom_site_refinement_flags_posn
_atom_site_refinement_flags_adp
_atom_site_refinement_flags_occupancy
_atom_site_disorder_assembly
_atom_site_disorder_group
C1 C 0.9123(2) 0.96847(19) 0.42591(17) 0.0120(6) Uani 1 1 d . . . . .
C2 C 0.9293(2) 0.87897(19) 0.46989(17) 0.0120(6) Uani 1 1 d . . . . .
C3 C 0.9727(3) 0.7997(2) 0.43657(18) 0.0144(6) Uani 1 1 d . . . . .
H3 H 0.9890 0.8048 0.3850 0.017 Uiso 1 1 calc R U . . .
C4 C 0.9920(3) 0.7148(2) 0.47759(18) 0.0159(6) Uani 1 1 d . . . . .
H4 H 1.0200 0.6617 0.4543 0.019 Uiso 1 1 calc R U . . .
C5 C 0.9706(3) 0.7063(2) 0.55324(18) 0.0166(6) Uani 1 1 d . . . . .
H5 H 0.9849 0.6475 0.5812 0.020 Uiso 1 1 calc R U . . .
C6 C 0.9286(3) 0.7829(2) 0.58766(18) 0.0145(6) Uani 1 1 d . . . . .
H6 H 0.9146 0.7766 0.6393 0.017 Uiso 1 1 calc R U . . .
C7 C 0.9063(2) 0.87036(19) 0.54695(16) 0.0117(6) Uani 1 1 d . . . . .
C8 C 0.8647(2) 0.95111(19) 0.58330(16) 0.0111(6) Uani 1 1 d . . . . .
C9 C 0.8344(2) 1.03760(19) 0.53965(17) 0.0121(6) Uani 1 1 d . . . . .
C10 C 0.7808(2) 1.1156(2) 0.57358(18) 0.0156(6) Uani 1 1 d . . . . .
H10 H 0.7658 1.1111 0.6251 0.019 Uiso 1 1 calc R U . . .
C11 C 0.7503(3) 1.1975(2) 0.53269(19) 0.0185(7) Uani 1 1 d . . . . .
H11 H 0.7138 1.2492 0.5562 0.022 Uiso 1 1 calc R U . . .
C12 C 0.7723(3) 1.2063(2) 0.45657(19) 0.0186(7) Uani 1 1 d . . . . .
H12 H 0.7503 1.2635 0.4289 0.022 Uiso 1 1 calc R U . . .
C13 C 0.8255(3) 1.1322(2) 0.42190(18) 0.0152(6) Uani 1 1 d . . . . .
H13 H 0.8413 1.1388 0.3702 0.018 Uiso 1 1 calc R U . . .
C14 C 0.8570(2) 1.04608(19) 0.46247(17) 0.0115(6) Uani 1 1 d . . . . .
C15 C 0.9031(3) 1.3436(2) 0.2645(2) 0.0230(7) Uani 1 1 d . . . . .
H15A H 0.9298 1.4052 0.2490 0.035 Uiso 1 1 calc R U . . .
H15B H 0.9285 1.3146 0.3093 0.035 Uiso 1 1 calc R U . . .
H15C H 0.8175 1.3494 0.2737 0.035 Uiso 1 1 calc R U . . .
C16 C 0.9538(3) 1.2849(2) 0.20593(19) 0.0180(7) Uani 1 1 d . . . . .
C17 C 0.9642(3) 1.3080(2) 0.1313(2) 0.0221(7) Uani 1 1 d . . . . .
H17 H 0.9425 1.3666 0.1054 0.027 Uiso 1 1 calc R U . . .
C18 C 1.0130(3) 1.2276(2) 0.10217(19) 0.0214(7) Uani 1 1 d . . . . .
C19 C 1.0447(3) 1.2096(3) 0.02458(19) 0.0304(8) Uani 1 1 d . . . . .
H19A H 0.9797 1.2350 0.0009 0.046 Uiso 1 1 calc R U . . .
H19B H 1.0604 1.1427 0.0237 0.046 Uiso 1 1 calc R U . . .
H19C H 1.1146 1.2394 -0.0014 0.046 Uiso 1 1 calc R U . . .
C20 C 1.2086(3) 0.8899(2) 0.03737(19) 0.0287(8) Uani 1 1 d . . . . .
H20A H 1.2885 0.9052 0.0160 0.043 Uiso 1 1 calc R U . . .
H20B H 1.1532 0.9452 0.0300 0.043 Uiso 1 1 calc R U . . .
H20C H 1.1923 0.8412 0.0137 0.043 Uiso 1 1 calc R U . . .
C21 C 1.1961(3) 0.8566(2) 0.11722(18) 0.0190(7) Uani 1 1 d . . . . .
C22 C 1.2114(3) 0.7673(2) 0.15455(19) 0.0212(7) Uani 1 1 d . . . . .
H22 H 1.2307 0.7113 0.1342 0.025 Uiso 1 1 calc R U . . .
C23 C 1.1926(3) 0.7764(2) 0.22745(18) 0.0170(7) Uani 1 1 d . . . . .
C24 C 1.1994(3) 0.7036(2) 0.2912(2) 0.0254(8) Uani 1 1 d . . . . .
H24A H 1.1283 0.6722 0.3048 0.038 Uiso 1 1 calc R U . . .
H24B H 1.2066 0.7320 0.3322 0.038 Uiso 1 1 calc R U . . .
H24C H 1.2677 0.6585 0.2786 0.038 Uiso 1 1 calc R U . . .
C25 C 0.8755(3) 0.8824(2) 0.23798(19) 0.0214(7) Uani 1 1 d . . . . .
H25A H 0.8095 0.8811 0.2811 0.026 Uiso 1 1 calc R U . . .
H25B H 0.9437 0.8420 0.2517 0.026 Uiso 1 1 calc R U . . .
C26 C 0.8423(4) 0.8510(3) 0.1760(2) 0.0412(11) Uani 1 1 d . . . . .
H26A H 0.7819 0.8077 0.1939 0.049 Uiso 1 1 calc R U . . .
H26B H 0.9111 0.8207 0.1445 0.049 Uiso 1 1 calc R U . . .
C27 C 0.7945(4) 0.9421(3) 0.1357(2) 0.0375(10) Uani 1 1 d . . . . .
H27A H 0.7966 0.9370 0.0844 0.045 Uiso 1 1 calc R U . . .
H27B H 0.7135 0.9625 0.1602 0.045 Uiso 1 1 calc R U . . .
C28 C 0.8783(3) 1.0057(2) 0.14046(19) 0.0223(7) Uani 1 1 d . . . . .
H28A H 0.9503 0.9999 0.1017 0.027 Uiso 1 1 calc R U . . .
H28B H 0.8425 1.0708 0.1354 0.027 Uiso 1 1 calc R U . . .
C29 C 1.3184(3) 1.1658(2) 0.2137(2) 0.0279(8) Uani 1 1 d . . . . .
H29A H 1.4010 1.1518 0.2179 0.034 Uiso 1 1 calc R U . . .
H29B H 1.2691 1.1790 0.2612 0.034 Uiso 1 1 calc R U . . .
C30 C 1.3039(3) 1.2460(2) 0.1539(2) 0.0312(9) Uani 1 1 d . . . . .
H30A H 1.3532 1.2948 0.1532 0.037 Uiso 1 1 calc R U . . .
H30B H 1.2213 1.2734 0.1597 0.037 Uiso 1 1 calc R U . . .
C31 C 1.3441(3) 1.2009(2) 0.0855(2) 0.0295(8) Uani 1 1 d . . . . .
H31A H 1.4281 1.2059 0.0642 0.035 Uiso 1 1 calc R U . . .
H31B H 1.2986 1.2300 0.0486 0.035 Uiso 1 1 calc R U . . .
C32 C 1.3221(3) 1.1000(2) 0.11134(19) 0.0260(8) Uani 1 1 d . . . . .
H32A H 1.2631 1.0840 0.0881 0.031 Uiso 1 1 calc R U . . .
H32B H 1.3952 1.0586 0.0985 0.031 Uiso 1 1 calc R U . . .
C33 C 0.5375(2) 0.39289(18) 0.58043(16) 0.0110(6) Uani 1 1 d . . . . .
C34 C 0.6356(3) 0.43668(19) 0.53373(16) 0.0117(6) Uani 1 1 d . . . . .
C35 C 0.7163(3) 0.46917(19) 0.56446(17) 0.0135(6) Uani 1 1 d . . . . .
H35 H 0.7050 0.4637 0.6159 0.016 Uiso 1 1 calc R U . . .
C36 C 0.8105(3) 0.5083(2) 0.52025(18) 0.0159(6) Uani 1 1 d . . . . .
H36 H 0.8641 0.5302 0.5413 0.019 Uiso 1 1 calc R U . . .
C37 C 0.8295(3) 0.5168(2) 0.44418(18) 0.0157(6) Uani 1 1 d . . . . .
H37 H 0.8960 0.5438 0.4143 0.019 Uiso 1 1 calc R U . . .
C38 C 0.7528(2) 0.48654(19) 0.41301(17) 0.0130(6) Uani 1 1 d . . . . .
H38 H 0.7659 0.4930 0.3615 0.016 Uiso 1 1 calc R U . . .
C39 C 0.6539(2) 0.44564(19) 0.45688(16) 0.0111(6) Uani 1 1 d . . . . .
C40 C 0.5725(2) 0.41312(18) 0.42376(16) 0.0114(6) Uani 1 1 d . . . . .
C41 C 0.4850(2) 0.35853(19) 0.47049(17) 0.0121(6) Uani 1 1 d . . . . .
C42 C 0.4130(3) 0.31521(19) 0.44063(17) 0.0142(6) Uani 1 1 d . . . . .
H42 H 0.4222 0.3226 0.3893 0.017 Uiso 1 1 calc R U . . .
C43 C 0.3303(3) 0.2627(2) 0.48473(18) 0.0173(7) Uani 1 1 d . . . . .
H43 H 0.2840 0.2328 0.4636 0.021 Uiso 1 1 calc R U . . .
C44 C 0.3131(3) 0.2525(2) 0.56053(18) 0.0168(6) Uani 1 1 d . . . . .
H44 H 0.2554 0.2160 0.5908 0.020 Uiso 1 1 calc R U . . .
C45 C 0.3802(3) 0.29569(19) 0.59085(17) 0.0152(6) Uani 1 1 d . . . . .
H45 H 0.3671 0.2896 0.6424 0.018 Uiso 1 1 calc R U . . .
C46 C 0.4677(2) 0.34873(19) 0.54746(17) 0.0119(6) Uani 1 1 d . . . . .
C47 C 0.8020(3) 0.5852(2) 0.7087(2) 0.0291(8) Uani 1 1 d . . . . .
H47A H 0.8578 0.5404 0.6821 0.044 Uiso 1 1 calc R U . . .
H47B H 0.8447 0.6258 0.7256 0.044 Uiso 1 1 calc R U . . .
H47C H 0.7542 0.6224 0.6763 0.044 Uiso 1 1 calc R U . . .
C48 C 0.7247(3) 0.5347(2) 0.77266(19) 0.0184(7) Uani 1 1 d . . . . .
C49 C 0.7409(3) 0.5039(2) 0.84323(19) 0.0209(7) Uani 1 1 d . . . . .
H49 H 0.8055 0.5109 0.8623 0.025 Uiso 1 1 calc R U . . .
C50 C 0.6425(3) 0.4608(2) 0.87962(18) 0.0190(7) Uani 1 1 d . . . . .
C51 C 0.6121(3) 0.4153(3) 0.95674(19) 0.0294(8) Uani 1 1 d . . . . .
H51A H 0.5323 0.3981 0.9678 0.044 Uiso 1 1 calc R U . . .
H51B H 0.6171 0.4582 0.9892 0.044 Uiso 1 1 calc R U . . .
H51C H 0.6668 0.3595 0.9640 0.044 Uiso 1 1 calc R U . . .
C52 C 0.0614(3) 0.3807(2) 0.75143(19) 0.0234(7) Uani 1 1 d . . . . .
H52A H 0.0205 0.4374 0.7297 0.035 Uiso 1 1 calc R U . . .
H52B H 0.0049 0.3366 0.7757 0.035 Uiso 1 1 calc R U . . .
H52C H 0.1200 0.3532 0.7132 0.035 Uiso 1 1 calc R U . . .
C53 C 0.1204(3) 0.4034(2) 0.80597(19) 0.0177(7) Uani 1 1 d . . . . .
C54 C 0.0758(3) 0.4088(2) 0.87971(19) 0.0209(7) Uani 1 1 d . . . . .
H54 H -0.0008 0.3988 0.9069 0.025 Uiso 1 1 calc R U . . .
C55 C 0.1663(3) 0.4317(2) 0.90510(18) 0.0167(6) Uani 1 1 d . . . . .
C56 C 0.1719(3) 0.4464(2) 0.97928(18) 0.0251(8) Uani 1 1 d . . . . .
H56A H 0.2538 0.4402 0.9830 0.038 Uiso 1 1 calc R U . . .
H56B H 0.1306 0.4001 1.0159 0.038 Uiso 1 1 calc R U . . .
H56C H 0.1349 0.5086 0.9877 0.038 Uiso 1 1 calc R U . . .
C57 C 0.4006(3) 0.7174(2) 0.74537(18) 0.0205(7) Uani 1 1 d . . . . .
H57A H 0.3774 0.7244 0.6981 0.025 Uiso 1 1 calc R U . . .
H57B H 0.4854 0.7226 0.7361 0.025 Uiso 1 1 calc R U . . .
C58 C 0.3302(3) 0.7895(2) 0.79095(19) 0.0217(7) Uani 1 1 d . . . . .
H58A H 0.2486 0.8018 0.7846 0.026 Uiso 1 1 calc R U . . .
H58B H 0.3661 0.8483 0.7782 0.026 Uiso 1 1 calc R U . . .
C59 C 0.3355(3) 0.7437(2) 0.8684(2) 0.0259(8) Uani 1 1 d . . . . .
H59A H 0.4003 0.7640 0.8840 0.031 Uiso 1 1 calc R U . . .
H59B H 0.2612 0.7594 0.9030 0.031 Uiso 1 1 calc R U . . .
C60 C 0.3562(3) 0.6400(2) 0.86507(18) 0.0241(8) Uani 1 1 d . . . . .
H60A H 0.4265 0.6119 0.8837 0.029 Uiso 1 1 calc R U . . .
H60B H 0.2882 0.6091 0.8949 0.029 Uiso 1 1 calc R U . . .
C61 C 0.4675(4) 0.2610(3) 0.8783(2) 0.0431(12) Uani 1 1 d . . . . .
H61A H 0.3972 0.2943 0.9063 0.052 Uiso 1 1 calc R U . . .
H61B H 0.5371 0.2743 0.8931 0.052 Uiso 1 1 calc R U . . .
C62 C 0.4588(4) 0.1613(2) 0.8924(2) 0.0314(9) Uani 1 1 d . . . . .
H62E H 0.3760 0.1486 0.9060 0.038 Uiso 1 1 calc R U . . .
H62F H 0.4981 0.1306 0.9321 0.038 Uiso 1 1 calc R U . . .
C63 C 0.5209(3) 0.1282(2) 0.82009(19) 0.0212(7) Uani 1 1 d . . . . .
H63A H 0.6058 0.1124 0.8173 0.025 Uiso 1 1 calc R U . . .
H63B H 0.4878 0.0736 0.8131 0.025 Uiso 1 1 calc R U . . .
C64 C 0.4971(4) 0.2112(2) 0.7647(2) 0.0289(9) Uani 1 1 d . . . . .
H64C H 0.5648 0.2165 0.7228 0.035 Uiso 1 1 calc R U . . .
H64D H 0.4275 0.2053 0.7466 0.035 Uiso 1 1 calc R U . . .
C65 C 0.3570(3) 0.9880(2) 0.6413(2) 0.0273(8) Uani 1 1 d . . . . .
H65A H 0.3343 1.0447 0.6091 0.033 Uiso 1 1 calc R U . . .
H65B H 0.2858 0.9585 0.6672 0.033 Uiso 1 1 calc R U . . .
C66 C 0.4443(3) 0.9212(2) 0.5971(2) 0.0239(8) Uani 1 1 d . . . . .
H66A H 0.4408 0.9350 0.5450 0.029 Uiso 1 1 calc R U . . .
H66B H 0.4288 0.8563 0.6158 0.029 Uiso 1 1 calc R U . . .
C67 C 0.5628(3) 0.9383(2) 0.6077(2) 0.0274(8) Uani 1 1 d . . . . .
H67A H 0.5996 0.8827 0.6346 0.033 Uiso 1 1 calc R U . . .
H67B H 0.6164 0.9556 0.5603 0.033 Uiso 1 1 calc R U . . .
C68 C 0.5329(3) 1.0180(3) 0.6517(2) 0.0305(9) Uani 1 1 d . . . . .
H68A H 0.5866 1.0128 0.6850 0.037 Uiso 1 1 calc R U . . .
H68B H 0.5381 1.0782 0.6192 0.037 Uiso 1 1 calc R U . . .
Ce1 Ce 1.07725(2) 1.02939(2) 0.24872(2) 0.01222(5) Uani 1 1 d . . . . .
Ce2 Ce 0.43641(2) 0.46545(2) 0.75258(2) 0.01158(5) Uani 1 1 d . . . . .
N1 N 0.9940(2) 1.19504(17) 0.22150(15) 0.0170(6) Uani 1 1 d . . . . .
N2 N 1.0310(2) 1.15956(17) 0.15623(15) 0.0172(6) Uani 1 1 d . . . . .
N3 N 1.1695(2) 0.91668(17) 0.16514(14) 0.0157(5) Uani 1 1 d . . . . .
N4 N 1.1664(2) 0.86727(17) 0.23415(15) 0.0162(5) Uani 1 1 d . . . . .
N5 N 0.6233(2) 0.51024(17) 0.76647(15) 0.0149(5) Uani 1 1 d . . . . .
N6 N 0.5719(2) 0.46413(17) 0.83362(14) 0.0169(6) Uani 1 1 d . . . . .
N7 N 0.2597(2) 0.44185(17) 0.84913(14) 0.0147(5) Uani 1 1 d . . . . .
N8 N 0.2313(2) 0.42353(17) 0.78722(15) 0.0166(6) Uani 1 1 d . . . . .
O1 O 0.94242(18) 0.97762(14) 0.35656(12) 0.0144(4) Uani 1 1 d . . . . .
O2 O 0.85057(18) 0.94452(14) 0.65245(12) 0.0153(4) Uani 1 1 d . . . . .
O3 O 0.90452(19) 0.97719(14) 0.21122(12) 0.0181(5) Uani 1 1 d . . . . .
O4 O 1.2799(2) 1.08988(15) 0.18967(13) 0.0205(5) Uani 1 1 d . . . . .
O5 O 0.51631(18) 0.38956(14) 0.64982(11) 0.0141(4) Uani 1 1 d . . . . .
O6 O 0.58395(18) 0.42771(14) 0.35465(12) 0.0143(4) Uani 1 1 d . . . . .
O7 O 0.37254(19) 0.62993(14) 0.78924(12) 0.0163(5) Uani 1 1 d . . . . .
O8 O 0.4773(2) 0.29074(15) 0.80107(13) 0.0259(6) Uani 1 1 d . . . . .
O9 O 0.4156(2) 1.00987(17) 0.69199(15) 0.0319(6) Uani 1 1 d . . . . .

loop_
_atom_site_aniso_label
_atom_site_aniso_U_11
_atom_site_aniso_U_22
_atom_site_aniso_U_33
_atom_site_aniso_U_23
_atom_site_aniso_U_13
_atom_site_aniso_U_12
C1 0.0094(13) 0.0151(13) 0.0148(16) -0.0050(12) -0.0065(12) -0.0022(11)
C2 0.0103(14) 0.0159(13) 0.0122(15) -0.0065(12) -0.0041(12) -0.0006(11)
C3 0.0134(14) 0.0180(14) 0.0138(16) -0.0082(12) -0.0029(12) -0.0012(11)
C4 0.0159(15) 0.0148(14) 0.0196(17) -0.0089(12) -0.0051(13) -0.0005(11)
C5 0.0174(15) 0.0139(14) 0.0191(17) -0.0021(12) -0.0049(13) -0.0028(12)
C6 0.0145(15) 0.0164(14) 0.0129(16) -0.0030(12) -0.0029(12) -0.0023(11)
C7 0.0100(13) 0.0146(13) 0.0118(15) -0.0062(11) -0.0016(11) -0.0016(11)
C8 0.0087(13) 0.0148(13) 0.0111(15) -0.0039(11) -0.0013(11) -0.0040(11)
C9 0.0094(13) 0.0128(13) 0.0156(16) -0.0050(11) -0.0033(12) -0.0009(11)
C10 0.0121(14) 0.0193(14) 0.0172(17) -0.0090(13) -0.0012(12) -0.0026(11)
C11 0.0148(15) 0.0167(14) 0.0261(19) -0.0113(13) -0.0045(14) 0.0010(12)
C12 0.0162(15) 0.0154(14) 0.0246(19) -0.0036(13) -0.0066(14) 0.0010(12)
C13 0.0151(15) 0.0175(14) 0.0152(16) -0.0037(12) -0.0061(12) -0.0025(12)
C14 0.0088(13) 0.0136(13) 0.0141(16) -0.0052(11) -0.0034(11) -0.0023(10)
C15 0.0232(18) 0.0162(15) 0.032(2) -0.0066(14) -0.0099(15) 0.0017(13)
C16 0.0154(15) 0.0149(14) 0.0249(19) -0.0022(13) -0.0074(14) -0.0020(12)
C17 0.0239(18) 0.0175(15) 0.025(2) 0.0022(14) -0.0096(15) -0.0035(13)
C18 0.0249(18) 0.0198(15) 0.0195(18) 0.0035(13) -0.0064(14) -0.0071(13)
C19 0.044(2) 0.0328(19) 0.0162(19) 0.0031(15) -0.0114(17) -0.0092(17)
C20 0.039(2) 0.0326(19) 0.0146(18) -0.0111(15) -0.0047(16) 0.0020(16)
C21 0.0173(16) 0.0257(16) 0.0172(17) -0.0133(14) -0.0029(13) -0.0011(13)
C22 0.0263(18) 0.0205(15) 0.0194(18) -0.0124(14) -0.0053(14) 0.0017(13)
C23 0.0162(15) 0.0153(14) 0.0205(18) -0.0066(13) -0.0049(13) 0.0013(12)
C24 0.035(2) 0.0166(15) 0.0220(19) -0.0018(14) -0.0058(16) 0.0033(14)
C25 0.0258(18) 0.0170(15) 0.0220(19) -0.0021(13) -0.0056(15) -0.0052(13)
C26 0.066(3) 0.030(2) 0.041(3) -0.0014(18) -0.034(2) -0.016(2)
C27 0.050(3) 0.040(2) 0.034(2) 0.0005(18) -0.026(2) -0.0187(19)
C28 0.0307(19) 0.0251(17) 0.0165(18) -0.0040(14) -0.0136(15) -0.0051(14)
C29 0.033(2) 0.0313(19) 0.023(2) -0.0112(16) -0.0016(16) -0.0138(16)
C30 0.034(2) 0.0238(18) 0.037(2) -0.0108(17) -0.0019(18) -0.0087(15)
C31 0.040(2) 0.0319(19) 0.0166(19) -0.0007(15) -0.0028(16) -0.0124(16)
C32 0.033(2) 0.0270(18) 0.0154(18) -0.0061(14) 0.0027(15) -0.0050(15)
C33 0.0128(14) 0.0101(12) 0.0107(15) -0.0037(11) -0.0052(11) 0.0042(10)
C34 0.0154(14) 0.0106(12) 0.0107(15) -0.0057(11) -0.0054(12) 0.0026(11)
C35 0.0184(15) 0.0132(13) 0.0114(15) -0.0066(11) -0.0073(12) 0.0028(11)
C36 0.0164(15) 0.0156(14) 0.0192(17) -0.0061(12) -0.0098(13) 0.0005(12)
C37 0.0144(15) 0.0150(14) 0.0165(17) -0.0033(12) -0.0013(13) -0.0003(11)
C38 0.0149(14) 0.0140(13) 0.0100(15) -0.0051(11) -0.0016(12) 0.0008(11)
C39 0.0134(14) 0.0107(12) 0.0089(14) -0.0051(11) -0.0019(11) 0.0036(10)
C40 0.0143(14) 0.0099(12) 0.0105(15) -0.0056(11) -0.0047(12) 0.0050(11)
C41 0.0129(14) 0.0110(12) 0.0131(15) -0.0058(11) -0.0041(12) 0.0033(11)
C42 0.0148(15) 0.0162(14) 0.0127(16) -0.0055(12) -0.0051(12) 0.0026(11)
C43 0.0174(16) 0.0166(14) 0.0204(18) -0.0085(13) -0.0059(13) -0.0005(12)
C44 0.0160(15) 0.0157(14) 0.0186(17) -0.0027(12) -0.0030(13) -0.0020(12)
C45 0.0174(15) 0.0157(14) 0.0107(15) -0.0015(12) -0.0017(12) 0.0010(12)
C46 0.0105(14) 0.0121(13) 0.0131(15) -0.0033(11) -0.0031(12) 0.0015(11)
C47 0.029(2) 0.0334(19) 0.027(2) -0.0013(16) -0.0090(17) -0.0109(16)
C48 0.0225(17) 0.0171(14) 0.0194(18) -0.0055(13) -0.0109(14) 0.0000(12)
C49 0.0249(18) 0.0214(16) 0.0212(18) -0.0094(14) -0.0133(15) 0.0031(13)
C50 0.0255(18) 0.0196(15) 0.0139(17) -0.0084(13) -0.0085(14) 0.0055(13)
C51 0.035(2) 0.038(2) 0.0148(18) -0.0076(16) -0.0094(16) 0.0066(16)
C52 0.0244(18) 0.0267(17) 0.0231(19) -0.0010(15) -0.0110(15) -0.0094(14)
C53 0.0179(16) 0.0144(14) 0.0216(18) -0.0024(13) -0.0056(14) -0.0026(12)
C54 0.0185(16) 0.0210(16) 0.0214(19) -0.0026(14) -0.0001(14) -0.0043(13)
C55 0.0173(15) 0.0178(14) 0.0135(16) -0.0034(12) 0.0002(13) -0.0019(12)
C56 0.0283(19) 0.0341(19) 0.0126(17) -0.0062(15) 0.0016(14) -0.0090(15)
C57 0.0347(19) 0.0158(14) 0.0105(16) -0.0038(12) 0.0000(14) -0.0071(13)
C58 0.0308(19) 0.0156(15) 0.0209(18) -0.0061(13) -0.0075(15) -0.0021(13)
C59 0.036(2) 0.0259(17) 0.0202(19) -0.0133(15) -0.0077(16) -0.0023(15)
C60 0.040(2) 0.0240(17) 0.0080(16) -0.0073(13) -0.0033(15) 0.0008(15)
C61 0.080(3) 0.0253(19) 0.016(2) -0.0033(16) -0.005(2) 0.008(2)
C62 0.050(2) 0.0266(18) 0.0168(19) -0.0032(15) -0.0061(18) -0.0041(17)
C63 0.0250(18) 0.0161(15) 0.0237(19) -0.0031(13) -0.0075(15) -0.0022(13)
C64 0.048(2) 0.0220(17) 0.0183(19) -0.0079(14) -0.0101(17) 0.0009(16)
C65 0.0182(17) 0.0280(18) 0.038(2) -0.0117(17) -0.0066(16) -0.0017(14)
C66 0.0198(17) 0.0252(17) 0.029(2) -0.0055(15) -0.0085(15) -0.0049(14)
C67 0.0220(18) 0.0351(19) 0.027(2) -0.0107(16) -0.0059(16) -0.0005(15)
C68 0.0204(18) 0.035(2) 0.040(2) -0.0146(18) -0.0044(17) -0.0089(15)
Ce1 0.01822(9) 0.01095(8) 0.00841(9) -0.00411(6) -0.00337(7) -0.00062(6)
Ce2 0.01504(9) 0.01404(8) 0.00640(9) -0.00393(6) -0.00217(7) -0.00131(6)
N1 0.0178(13) 0.0168(12) 0.0187(15) -0.0060(11) -0.0058(11) -0.0023(10)
N2 0.0250(15) 0.0165(12) 0.0111(14) -0.0018(10) -0.0048(11) -0.0038(11)
N3 0.0204(14) 0.0174(12) 0.0100(13) -0.0048(10) -0.0028(11) -0.0011(10)
N4 0.0213(14) 0.0154(12) 0.0120(14) -0.0045(10) -0.0031(11) -0.0006(10)
N5 0.0149(13) 0.0177(12) 0.0143(14) -0.0054(10) -0.0060(11) -0.0001(10)
N6 0.0214(14) 0.0213(13) 0.0074(13) -0.0038(10) -0.0028(11) 0.0008(11)
N7 0.0182(13) 0.0179(12) 0.0094(13) -0.0050(10) -0.0025(11) -0.0034(10)
N8 0.0200(14) 0.0188(13) 0.0135(14) -0.0042(11) -0.0052(11) -0.0054(10)
O1 0.0170(11) 0.0190(10) 0.0098(11) -0.0049(9) -0.0049(9) -0.0037(8)
O2 0.0183(11) 0.0194(10) 0.0098(11) -0.0065(9) -0.0028(9) -0.0030(8)
O3 0.0262(12) 0.0175(11) 0.0138(12) -0.0033(9) -0.0087(10) -0.0044(9)
O4 0.0269(13) 0.0219(11) 0.0139(12) -0.0057(9) -0.0031(10) -0.0050(9)
O5 0.0201(11) 0.0169(10) 0.0056(10) -0.0041(8) -0.0032(9) 0.0006(8)
O6 0.0179(11) 0.0166(10) 0.0100(11) -0.0059(8) -0.0053(9) 0.0010(8)
O7 0.0250(12) 0.0162(10) 0.0082(11) -0.0052(8) -0.0030(9) -0.0012(9)
O8 0.0455(16) 0.0171(11) 0.0124(13) -0.0046(9) -0.0027(11) 0.0018(10)
O9 0.0214(13) 0.0395(15) 0.0377(17) -0.0202(13) 0.0029(12) -0.0103(11)

_geom_special_details            
;
 All esds (except the esd in the dihedral angle between two l.s. planes)
 are estimated using the full covariance matrix.  The cell esds are taken
 into account individually in the estimation of esds in distances, angles
 and torsion angles; correlations between esds in cell parameters are only
 used when they are defined by crystal symmetry.  An approximate (isotropic)
 treatment of cell esds is used for estimating esds involving l.s. planes.
;

loop_
_geom_bond_atom_site_label_1
_geom_bond_atom_site_label_2
_geom_bond_distance
_geom_bond_site_symmetry_2
_geom_bond_publ_flag
C1 O1 1.276(4) . ?
C1 C14 1.440(4) . ?
C1 C2 1.449(4) . ?
C2 C3 1.404(4) . ?
C2 C7 1.419(4) . ?
C3 C4 1.374(4) . ?
C3 H3 0.9500 . ?
C4 C5 1.393(4) . ?
C4 H4 0.9500 . ?
C5 C6 1.380(4) . ?
C5 H5 0.9500 . ?
C6 C7 1.408(4) . ?
C6 H6 0.9500 . ?
C7 C8 1.451(4) . ?
C8 O2 1.280(4) . ?
C8 C9 1.443(4) . ?
C9 C10 1.416(4) . ?
C9 C14 1.421(4) . ?
C10 C11 1.369(4) . ?
C10 H10 0.9500 . ?
C11 C12 1.401(5) . ?
C11 H11 0.9500 . ?
C12 C13 1.374(4) . ?
C12 H12 0.9500 . ?
C13 C14 1.415(4) . ?
C13 H13 0.9500 . ?
C15 C16 1.495(4) . ?
C15 H15A 0.9800 . ?
C15 H15B 0.9800 . ?
C15 H15C 0.9800 . ?
C16 N1 1.348(4) . ?
C16 C17 1.386(5) . ?
C17 C18 1.390(4) . ?
C17 H17 0.9500 . ?
C18 N2 1.339(4) . ?
C18 C19 1.502(5) . ?
C19 H19A 0.9800 . ?
C19 H19B 0.9800 . ?
C19 H19C 0.9800 . ?
C20 C21 1.497(5) . ?
C20 H20A 0.9800 . ?
C20 H20B 0.9800 . ?
C20 H20C 0.9800 . ?
C21 N3 1.341(4) . ?
C21 C22 1.391(5) . ?
C22 C23 1.386(5) . ?
C22 H22 0.9500 . ?
C23 N4 1.353(4) . ?
C23 C24 1.483(5) . ?
C24 H24A 0.9800 . ?
C24 H24B 0.9800 . ?
C24 H24C 0.9800 . ?
C25 O3 1.464(4) . ?
C25 C26 1.500(5) . ?
C25 H25A 0.9900 . ?
C25 H25B 0.9900 . ?
C26 C27 1.529(5) . ?
C26 H26A 0.9900 . ?
C26 H26B 0.9900 . ?
C27 C28 1.495(5) . ?
C27 H27A 0.9900 . ?
C27 H27B 0.9900 . ?
C28 O3 1.437(4) . ?
C28 H28A 0.9900 . ?
C28 H28B 0.9900 . ?
C29 O4 1.454(4) . ?
C29 C30 1.513(5) . ?
C29 H29A 0.9900 . ?
C29 H29B 0.9900 . ?
C30 C31 1.516(5) . ?
C30 H30A 0.9900 . ?
C30 H30B 0.9900 . ?
C31 C32 1.524(5) . ?
C31 H31A 0.9900 . ?
C31 H31B 0.9900 . ?
C32 O4 1.449(4) . ?
C32 H32A 0.9900 . ?
C32 H32B 0.9900 . ?
C33 O5 1.283(3) . ?
C33 C46 1.438(4) . ?
C33 C34 1.445(4) . ?
C34 C35 1.415(4) . ?
C34 C39 1.418(4) . ?
C35 C36 1.364(4) . ?
C35 H35 0.9500 . ?
C36 C37 1.403(4) . ?
C36 H36 0.9500 . ?
C37 C38 1.365(4) . ?
C37 H37 0.9500 . ?
C38 C39 1.415(4) . ?
C38 H38 0.9500 . ?
C39 C40 1.451(4) . ?
C40 O6 1.278(3) . ?
C40 C41 1.439(4) . ?
C41 C42 1.412(4) . ?
C41 C46 1.420(4) . ?
C42 C43 1.368(4) . ?
C42 H42 0.9500 . ?
C43 C44 1.398(4) . ?
C43 H43 0.9500 . ?
C44 C45 1.371(4) . ?
C44 H44 0.9500 . ?
C45 C46 1.406(4) . ?
C45 H45 0.9500 . ?
C47 C48 1.494(5) . ?
C47 H47A 0.9800 . ?
C47 H47B 0.9800 . ?
C47 H47C 0.9800 . ?
C48 N5 1.343(4) . ?
C48 C49 1.394(5) . ?
C49 C50 1.388(5) . ?
C49 H49 0.9500 . ?
C50 N6 1.343(4) . ?
C50 C51 1.489(5) . ?
C51 H51A 0.9800 . ?
C51 H51B 0.9800 . ?
C51 H51C 0.9800 . ?
C52 C53 1.497(4) . ?
C52 H52A 0.9800 . ?
C52 H52B 0.9800 . ?
C52 H52C 0.9800 . ?
C53 N8 1.341(4) . ?
C53 C54 1.394(5) . ?
C54 C55 1.386(5) . ?
C54 H54 0.9500 . ?
C55 N7 1.348(4) . ?
C55 C56 1.492(5) . ?
C56 H56A 0.9800 . ?
C56 H56B 0.9800 . ?
C56 H56C 0.9800 . ?
C57 O7 1.445(4) . ?
C57 C58 1.520(4) . ?
C57 H57A 0.9900 . ?
C57 H57B 0.9900 . ?
C58 C59 1.527(5) . ?
C58 H58A 0.9900 . ?
C58 H58B 0.9900 . ?
C59 C60 1.525(4) . ?
C59 H59A 0.9900 . ?
C59 H59B 0.9900 . ?
C60 O7 1.448(4) . ?
C60 H60A 0.9900 . ?
C60 H60B 0.9900 . ?
C61 O8 1.445(4) . ?
C61 C62 1.464(5) . ?
C61 H61A 0.9900 . ?
C61 H61B 0.9900 . ?
C62 C63 1.530(5) . ?
C62 H62E 0.9900 . ?
C62 H62F 0.9900 . ?
C63 C64 1.509(5) . ?
C63 H63A 0.9900 . ?
C63 H63B 0.9900 . ?
C64 O8 1.432(4) . ?
C64 H64C 0.9900 . ?
C64 H64D 0.9900 . ?
C65 O9 1.425(4) . ?
C65 C66 1.527(4) . ?
C65 H65A 0.9900 . ?
C65 H65B 0.9900 . ?
C66 C67 1.530(5) . ?
C66 H66A 0.9900 . ?
C66 H66B 0.9900 . ?
C67 C68 1.518(5) . ?
C67 H67A 0.9900 . ?
C67 H67B 0.9900 . ?
C68 O9 1.429(4) . ?
C68 H68A 0.9900 . ?
C68 H68B 0.9900 . ?
Ce1 O2 2.365(2) 2_776 ?
Ce1 O1 2.368(2) . ?
Ce1 N2 2.462(3) . ?
Ce1 N3 2.468(2) . ?
Ce1 N4 2.504(2) . ?
Ce1 N1 2.510(2) . ?
Ce1 O3 2.585(2) . ?
Ce1 O4 2.612(2) . ?
Ce2 O5 2.365(2) . ?
Ce2 O6 2.391(2) 2_666 ?
Ce2 N7 2.459(3) . ?
Ce2 N6 2.482(3) . ?
Ce2 N5 2.492(3) . ?
Ce2 N8 2.503(3) . ?
Ce2 O8 2.596(2) . ?
Ce2 O7 2.603(2) . ?
N1 N2 1.388(4) . ?
N3 N4 1.384(4) . ?
N5 N6 1.385(4) . ?
N7 N8 1.387(4) . ?
O2 Ce1 2.365(2) 2_776 ?
O6 Ce2 2.391(2) 2_666 ?

loop_
_geom_angle_atom_site_label_1
_geom_angle_atom_site_label_2
_geom_angle_atom_site_label_3
_geom_angle
_geom_angle_site_symmetry_1
_geom_angle_site_symmetry_3
_geom_angle_publ_flag
O1 C1 C14 121.0(3) . . ?
O1 C1 C2 120.8(3) . . ?
C14 C1 C2 118.2(3) . . ?
C3 C2 C7 118.9(3) . . ?
C3 C2 C1 120.3(3) . . ?
C7 C2 C1 120.7(3) . . ?
C4 C3 C2 120.9(3) . . ?
C4 C3 H3 119.6 . . ?
C2 C3 H3 119.6 . . ?
C3 C4 C5 120.4(3) . . ?
C3 C4 H4 119.8 . . ?
C5 C4 H4 119.8 . . ?
C6 C5 C4 120.2(3) . . ?
C6 C5 H5 119.9 . . ?
C4 C5 H5 119.9 . . ?
C5 C6 C7 120.5(3) . . ?
C5 C6 H6 119.7 . . ?
C7 C6 H6 119.7 . . ?
C6 C7 C2 119.1(3) . . ?
C6 C7 C8 120.3(3) . . ?
C2 C7 C8 120.6(3) . . ?
O2 C8 C9 121.2(3) . . ?
O2 C8 C7 120.7(3) . . ?
C9 C8 C7 118.0(3) . . ?
C10 C9 C14 118.9(3) . . ?
C10 C9 C8 120.1(3) . . ?
C14 C9 C8 121.0(2) . . ?
C11 C10 C9 120.5(3) . . ?
C11 C10 H10 119.8 . . ?
C9 C10 H10 119.8 . . ?
C10 C11 C12 120.9(3) . . ?
C10 C11 H11 119.6 . . ?
C12 C11 H11 119.6 . . ?
C13 C12 C11 120.1(3) . . ?
C13 C12 H12 119.9 . . ?
C11 C12 H12 119.9 . . ?
C12 C13 C14 120.6(3) . . ?
C12 C13 H13 119.7 . . ?
C14 C13 H13 119.7 . . ?
C13 C14 C9 119.1(3) . . ?
C13 C14 C1 120.4(3) . . ?
C9 C14 C1 120.5(3) . . ?
C16 C15 H15A 109.5 . . ?
C16 C15 H15B 109.5 . . ?
H15A C15 H15B 109.5 . . ?
C16 C15 H15C 109.5 . . ?
H15A C15 H15C 109.5 . . ?
H15B C15 H15C 109.5 . . ?
N1 C16 C17 109.2(3) . . ?
N1 C16 C15 121.6(3) . . ?
C17 C16 C15 129.1(3) . . ?
C16 C17 C18 105.8(3) . . ?
C16 C17 H17 127.1 . . ?
C18 C17 H17 127.1 . . ?
N2 C18 C17 109.2(3) . . ?
N2 C18 C19 120.4(3) . . ?
C17 C18 C19 130.5(3) . . ?
C18 C19 H19A 109.5 . . ?
C18 C19 H19B 109.5 . . ?
H19A C19 H19B 109.5 . . ?
C18 C19 H19C 109.5 . . ?
H19A C19 H19C 109.5 . . ?
H19B C19 H19C 109.5 . . ?
C21 C20 H20A 109.5 . . ?
C21 C20 H20B 109.5 . . ?
H20A C20 H20B 109.5 . . ?
C21 C20 H20C 109.5 . . ?
H20A C20 H20C 109.5 . . ?
H20B C20 H20C 109.5 . . ?
N3 C21 C22 108.9(3) . . ?
N3 C21 C20 120.7(3) . . ?
C22 C21 C20 130.3(3) . . ?
C23 C22 C21 106.1(3) . . ?
C23 C22 H22 127.0 . . ?
C21 C22 H22 127.0 . . ?
N4 C23 C22 108.8(3) . . ?
N4 C23 C24 122.1(3) . . ?
C22 C23 C24 129.1(3) . . ?
C23 C24 H24A 109.5 . . ?
C23 C24 H24B 109.5 . . ?
H24A C24 H24B 109.5 . . ?
C23 C24 H24C 109.5 . . ?
H24A C24 H24C 109.5 . . ?
H24B C24 H24C 109.5 . . ?
O3 C25 C26 105.6(3) . . ?
O3 C25 H25A 110.6 . . ?
C26 C25 H25A 110.6 . . ?
O3 C25 H25B 110.6 . . ?
C26 C25 H25B 110.6 . . ?
H25A C25 H25B 108.8 . . ?
C25 C26 C27 102.3(3) . . ?
C25 C26 H26A 111.3 . . ?
C27 C26 H26A 111.3 . . ?
C25 C26 H26B 111.3 . . ?
C27 C26 H26B 111.3 . . ?
H26A C26 H26B 109.2 . . ?
C28 C27 C26 101.2(3) . . ?
C28 C27 H27A 111.5 . . ?
C26 C27 H27A 111.5 . . ?
C28 C27 H27B 111.5 . . ?
C26 C27 H27B 111.5 . . ?
H27A C27 H27B 109.3 . . ?
O3 C28 C27 105.4(3) . . ?
O3 C28 H28A 110.7 . . ?
C27 C28 H28A 110.7 . . ?
O3 C28 H28B 110.7 . . ?
C27 C28 H28B 110.7 . . ?
H28A C28 H28B 108.8 . . ?
O4 C29 C30 103.1(3) . . ?
O4 C29 H29A 111.1 . . ?
C30 C29 H29A 111.1 . . ?
O4 C29 H29B 111.1 . . ?
C30 C29 H29B 111.1 . . ?
H29A C29 H29B 109.1 . . ?
C29 C30 C31 102.8(3) . . ?
C29 C30 H30A 111.2 . . ?
C31 C30 H30A 111.2 . . ?
C29 C30 H30B 111.2 . . ?
C31 C30 H30B 111.2 . . ?
H30A C30 H30B 109.1 . . ?
C30 C31 C32 104.3(3) . . ?
C30 C31 H31A 110.9 . . ?
C32 C31 H31A 110.9 . . ?
C30 C31 H31B 110.9 . . ?
C32 C31 H31B 110.9 . . ?
H31A C31 H31B 108.9 . . ?
O4 C32 C31 107.0(3) . . ?
O4 C32 H32A 110.3 . . ?
C31 C32 H32A 110.3 . . ?
O4 C32 H32B 110.3 . . ?
C31 C32 H32B 110.3 . . ?
H32A C32 H32B 108.6 . . ?
O5 C33 C46 120.7(3) . . ?
O5 C33 C34 121.0(3) . . ?
C46 C33 C34 118.2(3) . . ?
C35 C34 C39 119.2(3) . . ?
C35 C34 C33 120.1(3) . . ?
C39 C34 C33 120.7(3) . . ?
C36 C35 C34 120.0(3) . . ?
C36 C35 H35 120.0 . . ?
C34 C35 H35 120.0 . . ?
C35 C36 C37 121.1(3) . . ?
C35 C36 H36 119.4 . . ?
C37 C36 H36 119.4 . . ?
C38 C37 C36 120.2(3) . . ?
C38 C37 H37 119.9 . . ?
C36 C37 H37 119.9 . . ?
C37 C38 C39 120.5(3) . . ?
C37 C38 H38 119.8 . . ?
C39 C38 H38 119.8 . . ?
C38 C39 C34 119.0(3) . . ?
C38 C39 C40 120.5(3) . . ?
C34 C39 C40 120.5(3) . . ?
O6 C40 C41 121.5(3) . . ?
O6 C40 C39 120.4(3) . . ?
C41 C40 C39 118.0(3) . . ?
C42 C41 C46 118.7(3) . . ?
C42 C41 C40 120.6(3) . . ?
C46 C41 C40 120.7(3) . . ?
C43 C42 C41 120.8(3) . . ?
C43 C42 H42 119.6 . . ?
C41 C42 H42 119.6 . . ?
C42 C43 C44 120.7(3) . . ?
C42 C43 H43 119.7 . . ?
C44 C43 H43 119.7 . . ?
C45 C44 C43 119.5(3) . . ?
C45 C44 H44 120.2 . . ?
C43 C44 H44 120.2 . . ?
C44 C45 C46 121.6(3) . . ?
C44 C45 H45 119.2 . . ?
C46 C45 H45 119.2 . . ?
C45 C46 C41 118.6(3) . . ?
C45 C46 C33 120.6(3) . . ?
C41 C46 C33 120.7(3) . . ?
C48 C47 H47A 109.5 . . ?
C48 C47 H47B 109.5 . . ?
H47A C47 H47B 109.5 . . ?
C48 C47 H47C 109.5 . . ?
H47A C47 H47C 109.5 . . ?
H47B C47 H47C 109.5 . . ?
N5 C48 C49 109.6(3) . . ?
N5 C48 C47 120.5(3) . . ?
C49 C48 C47 129.8(3) . . ?
C50 C49 C48 105.2(3) . . ?
C50 C49 H49 127.4 . . ?
C48 C49 H49 127.4 . . ?
N6 C50 C49 109.4(3) . . ?
N6 C50 C51 121.6(3) . . ?
C49 C50 C51 129.0(3) . . ?
C50 C51 H51A 109.5 . . ?
C50 C51 H51B 109.5 . . ?
H51A C51 H51B 109.5 . . ?
C50 C51 H51C 109.5 . . ?
H51A C51 H51C 109.5 . . ?
H51B C51 H51C 109.5 . . ?
C53 C52 H52A 109.5 . . ?
C53 C52 H52B 109.5 . . ?
H52A C52 H52B 109.5 . . ?
C53 C52 H52C 109.5 . . ?
H52A C52 H52C 109.5 . . ?
H52B C52 H52C 109.5 . . ?
N8 C53 C54 109.5(3) . . ?
N8 C53 C52 121.5(3) . . ?
C54 C53 C52 129.0(3) . . ?
C55 C54 C53 105.7(3) . . ?
C55 C54 H54 127.1 . . ?
C53 C54 H54 127.1 . . ?
N7 C55 C54 108.8(3) . . ?
N7 C55 C56 120.4(3) . . ?
C54 C55 C56 130.8(3) . . ?
C55 C56 H56A 109.5 . . ?
C55 C56 H56B 109.5 . . ?
H56A C56 H56B 109.5 . . ?
C55 C56 H56C 109.5 . . ?
H56A C56 H56C 109.5 . . ?
H56B C56 H56C 109.5 . . ?
O7 C57 C58 104.2(3) . . ?
O7 C57 H57A 110.9 . . ?
C58 C57 H57A 110.9 . . ?
O7 C57 H57B 110.9 . . ?
C58 C57 H57B 110.9 . . ?
H57A C57 H57B 108.9 . . ?
C57 C58 C59 102.6(3) . . ?
C57 C58 H58A 111.3 . . ?
C59 C58 H58A 111.3 . . ?
C57 C58 H58B 111.3 . . ?
C59 C58 H58B 111.3 . . ?
H58A C58 H58B 109.2 . . ?
C60 C59 C58 105.1(3) . . ?
C60 C59 H59A 110.7 . . ?
C58 C59 H59A 110.7 . . ?
C60 C59 H59B 110.7 . . ?
C58 C59 H59B 110.7 . . ?
H59A C59 H59B 108.8 . . ?
O7 C60 C59 106.6(3) . . ?
O7 C60 H60A 110.4 . . ?
C59 C60 H60A 110.4 . . ?
O7 C60 H60B 110.4 . . ?
C59 C60 H60B 110.4 . . ?
H60A C60 H60B 108.6 . . ?
O8 C61 C62 107.5(3) . . ?
O8 C61 H61A 110.2 . . ?
C62 C61 H61A 110.2 . . ?
O8 C61 H61B 110.2 . . ?
C62 C61 H61B 110.2 . . ?
H61A C61 H61B 108.5 . . ?
C61 C62 C63 103.9(3) . . ?
C61 C62 H62E 111.0 . . ?
C63 C62 H62E 111.0 . . ?
C61 C62 H62F 111.0 . . ?
C63 C62 H62F 111.0 . . ?
H62E C62 H62F 109.0 . . ?
C64 C63 C62 102.7(3) . . ?
C64 C63 H63A 111.2 . . ?
C62 C63 H63A 111.2 . . ?
C64 C63 H63B 111.2 . . ?
C62 C63 H63B 111.2 . . ?
H63A C63 H63B 109.1 . . ?
O8 C64 C63 106.7(3) . . ?
O8 C64 H64C 110.4 . . ?
C63 C64 H64C 110.4 . . ?
O8 C64 H64D 110.4 . . ?
C63 C64 H64D 110.4 . . ?
H64C C64 H64D 108.6 . . ?
O9 C65 C66 105.7(3) . . ?
O9 C65 H65A 110.6 . . ?
C66 C65 H65A 110.6 . . ?
O9 C65 H65B 110.6 . . ?
C66 C65 H65B 110.6 . . ?
H65A C65 H65B 108.7 . . ?
C65 C66 C67 103.8(3) . . ?
C65 C66 H66A 111.0 . . ?
C67 C66 H66A 111.0 . . ?
C65 C66 H66B 111.0 . . ?
C67 C66 H66B 111.0 . . ?
H66A C66 H66B 109.0 . . ?
C68 C67 C66 103.7(3) . . ?
C68 C67 H67A 111.0 . . ?
C66 C67 H67A 111.0 . . ?
C68 C67 H67B 111.0 . . ?
C66 C67 H67B 111.0 . . ?
H67A C67 H67B 109.0 . . ?
O9 C68 C67 104.9(3) . . ?
O9 C68 H68A 110.8 . . ?
C67 C68 H68A 110.8 . . ?
O9 C68 H68B 110.8 . . ?
C67 C68 H68B 110.8 . . ?
H68A C68 H68B 108.8 . . ?
O2 Ce1 O1 73.12(7) 2_776 . ?
O2 Ce1 N2 120.36(8) 2_776 . ?
O1 Ce1 N2 124.21(8) . . ?
O2 Ce1 N3 125.42(8) 2_776 . ?
O1 Ce1 N3 117.94(8) . . ?
N2 Ce1 N3 97.57(9) . . ?
O2 Ce1 N4 101.66(8) 2_776 . ?
O1 Ce1 N4 91.91(8) . . ?
N2 Ce1 N4 129.75(9) . . ?
N3 Ce1 N4 32.31(8) . . ?
O2 Ce1 N1 93.79(8) 2_776 . ?
O1 Ce1 N1 101.18(8) . . ?
N2 Ce1 N1 32.41(8) . . ?
N3 Ce1 N1 129.96(9) . . ?
N4 Ce1 N1 162.15(9) . . ?
O2 Ce1 O3 145.09(7) 2_776 . ?
O1 Ce1 O3 72.15(7) . . ?
N2 Ce1 O3 77.78(8) . . ?
N3 Ce1 O3 75.42(8) . . ?
N4 Ce1 O3 82.96(8) . . ?
N1 Ce1 O3 89.49(8) . . ?
O2 Ce1 O4 74.94(7) 2_776 . ?
O1 Ce1 O4 147.73(7) . . ?
N2 Ce1 O4 76.79(8) . . ?
N3 Ce1 O4 77.87(8) . . ?
N4 Ce1 O4 90.10(8) . . ?
N1 Ce1 O4 85.29(8) . . ?
O3 Ce1 O4 139.96(7) . . ?
O5 Ce2 O6 71.45(7) . 2_666 ?
O5 Ce2 N7 130.26(8) . . ?
O6 Ce2 N7 117.73(8) 2_666 . ?
O5 Ce2 N6 115.05(8) . . ?
O6 Ce2 N6 128.00(8) 2_666 . ?
N7 Ce2 N6 97.01(9) . . ?
O5 Ce2 N5 96.98(8) . . ?
O6 Ce2 N5 97.86(8) 2_666 . ?
N7 Ce2 N5 126.61(9) . . ?
N6 Ce2 N5 32.34(8) . . ?
O5 Ce2 N8 101.76(8) . . ?
O6 Ce2 N8 96.95(8) 2_666 . ?
N7 Ce2 N8 32.44(8) . . ?
N6 Ce2 N8 128.11(9) . . ?
N5 Ce2 N8 159.04(9) . . ?
O5 Ce2 O8 73.07(7) . . ?
O6 Ce2 O8 143.13(7) 2_666 . ?
N7 Ce2 O8 79.03(8) . . ?
N6 Ce2 O8 76.86(8) . . ?
N5 Ce2 O8 96.03(8) . . ?
N8 Ce2 O8 80.69(8) . . ?
O5 Ce2 O7 141.65(7) . . ?
O6 Ce2 O7 71.73(7) 2_666 . ?
N7 Ce2 O7 77.52(7) . . ?
N6 Ce2 O7 80.47(7) . . ?
N5 Ce2 O7 77.81(7) . . ?
N8 Ce2 O7 92.92(7) . . ?
O8 Ce2 O7 144.88(7) . . ?
C16 N1 N2 107.6(3) . . ?
C16 N1 Ce1 177.7(2) . . ?
N2 N1 Ce1 71.87(15) . . ?
C18 N2 N1 108.2(3) . . ?
C18 N2 Ce1 175.5(2) . . ?
N1 N2 Ce1 75.72(16) . . ?
C21 N3 N4 108.4(3) . . ?
C21 N3 Ce1 167.5(2) . . ?
N4 N3 Ce1 75.28(15) . . ?
C23 N4 N3 107.8(2) . . ?
C23 N4 Ce1 168.7(2) . . ?
N3 N4 Ce1 72.41(14) . . ?
C48 N5 N6 107.5(3) . . ?
C48 N5 Ce2 179.0(2) . . ?
N6 N5 Ce2 73.46(16) . . ?
C50 N6 N5 108.2(3) . . ?
C50 N6 Ce2 177.5(2) . . ?
N5 N6 Ce2 74.20(16) . . ?
C55 N7 N8 108.5(3) . . ?
C55 N7 Ce2 175.9(2) . . ?
N8 N7 Ce2 75.52(16) . . ?
C53 N8 N7 107.5(3) . . ?
C53 N8 Ce2 178.5(2) . . ?
N7 N8 Ce2 72.04(15) . . ?
C1 O1 Ce1 148.09(19) . . ?
C8 O2 Ce1 147.45(19) . 2_776 ?
C28 O3 C25 108.9(2) . . ?
C28 O3 Ce1 123.36(19) . . ?
C25 O3 Ce1 118.44(18) . . ?
C32 O4 C29 106.4(2) . . ?
C32 O4 Ce1 119.7(2) . . ?
C29 O4 Ce1 122.34(19) . . ?
C33 O5 Ce2 148.37(18) . . ?
C40 O6 Ce2 148.29(17) . 2_666 ?
C57 O7 C60 108.1(2) . . ?
C57 O7 Ce2 127.28(17) . . ?
C60 O7 Ce2 118.37(17) . . ?
C64 O8 C61 109.4(3) . . ?
C64 O8 Ce2 130.7(2) . . ?
C61 O8 Ce2 119.55(19) . . ?
C65 O9 C68 104.5(3) . . ?

_refine_diff_density_max         2.185
_refine_diff_density_min         -2.412
_refine_diff_density_rms         0.149

_shelx_res_file                  
;

    mo_dwanthme2pz_0m_a.res created by SHELXL-2014/7


TITL mo_dwanthme2pz_0m_a.res in P-1
REM Old TITL mo_dwanthme2pz_0m in P-1
REM SHELXT solution in P-1
REM R1 0.090,  Rweak 0.003,  Alpha 0.041,  Orientation as input
REM Formula found by SHELXT:  C68 Ce2 N9 O8
CELL  0.71073  11.8590  14.7713  19.1256   79.676   76.075   81.398
ZERR    2.000   0.0014   0.0018   0.0023    0.002    0.002    0.002
LATT  1
SFAC C H CE N O
UNIT 136 168 4 16 18
TEMP -173.050
SIZE 0.21 0.13 0.02
L.S. 10
BOND $H
LIST 4
ACTA
FMAP 2
PLAN 20
WGHT    0.038300
FVAR       0.25763
C1    1    0.912263    0.968474    0.425910    11.00000    0.00943    0.01509 =
         0.01476   -0.00499   -0.00649   -0.00219
C2    1    0.929331    0.878972    0.469894    11.00000    0.01025    0.01593 =
         0.01220   -0.00651   -0.00411   -0.00058
C3    1    0.972715    0.799682    0.436573    11.00000    0.01344    0.01797 =
         0.01384   -0.00821   -0.00286   -0.00116
AFIX  43
H3    2    0.988975    0.804800    0.384983    11.00000   -1.20000
AFIX   0
C4    1    0.991951    0.714820    0.477593    11.00000    0.01590    0.01482 =
         0.01963   -0.00890   -0.00507   -0.00054
AFIX  43
H4    2    1.019996    0.661664    0.454252    11.00000   -1.20000
AFIX   0
C5    1    0.970557    0.706281    0.553240    11.00000    0.01739    0.01386 =
         0.01912   -0.00208   -0.00488   -0.00277
AFIX  43
H5    2    0.984927    0.647491    0.581214    11.00000   -1.20000
AFIX   0
C6    1    0.928576    0.782905    0.587664    11.00000    0.01452    0.01645 =
         0.01289   -0.00300   -0.00288   -0.00231
AFIX  43
H6    2    0.914577    0.776594    0.639251    11.00000   -1.20000
AFIX   0
C7    1    0.906323    0.870362    0.546953    11.00000    0.00997    0.01456 =
         0.01177   -0.00621   -0.00157   -0.00161
C8    1    0.864678    0.951107    0.583299    11.00000    0.00873    0.01479 =
         0.01110   -0.00392   -0.00132   -0.00404
C9    1    0.834424    1.037600    0.539654    11.00000    0.00940    0.01279 =
         0.01556   -0.00501   -0.00330   -0.00094
C10   1    0.780774    1.115611    0.573581    11.00000    0.01209    0.01927 =
         0.01717   -0.00903   -0.00121   -0.00260
AFIX  43
H10   2    0.765802    1.111056    0.625099    11.00000   -1.20000
AFIX   0
C11   1    0.750320    1.197549    0.532687    11.00000    0.01483    0.01665 =
         0.02613   -0.01132   -0.00451    0.00097
AFIX  43
H11   2    0.713809    1.249205    0.556208    11.00000   -1.20000
AFIX   0
C12   1    0.772286    1.206260    0.456568    11.00000    0.01618    0.01539 =
         0.02465   -0.00363   -0.00656    0.00098
AFIX  43
H12   2    0.750338    1.263487    0.428897    11.00000   -1.20000
AFIX   0
C13   1    0.825502    1.132183    0.421903    11.00000    0.01511    0.01749 =
         0.01523   -0.00366   -0.00611   -0.00253
AFIX  43
H13   2    0.841314    1.138816    0.370246    11.00000   -1.20000
AFIX   0
C14   1    0.856973    1.046081    0.462470    11.00000    0.00885    0.01358 =
         0.01412   -0.00518   -0.00337   -0.00227
C15   1    0.903057    1.343591    0.264534    11.00000    0.02317    0.01617 =
         0.03166   -0.00664   -0.00989    0.00166
AFIX 137
H15A  2    0.929839    1.405161    0.249008    11.00000   -1.50000
H15B  2    0.928545    1.314642    0.309253    11.00000   -1.50000
H15C  2    0.817535    1.349405    0.273745    11.00000   -1.50000
AFIX   0
C16   1    0.953798    1.284943    0.205930    11.00000    0.01540    0.01489 =
         0.02489   -0.00218   -0.00739   -0.00198
C17   1    0.964217    1.307952    0.131307    11.00000    0.02386    0.01752 =
         0.02547    0.00219   -0.00957   -0.00354
AFIX  43
H17   2    0.942479    1.366578    0.105420    11.00000   -1.20000
AFIX   0
C18   1    1.013020    1.227572    0.102169    11.00000    0.02487    0.01977 =
         0.01945    0.00354   -0.00643   -0.00714
C19   1    1.044706    1.209610    0.024584    11.00000    0.04356    0.03280 =
         0.01623    0.00311   -0.01138   -0.00924
AFIX 137
H19A  2    0.979730    1.235019    0.000897    11.00000   -1.50000
H19B  2    1.060422    1.142736    0.023664    11.00000   -1.50000
H19C  2    1.114638    1.239356   -0.001427    11.00000   -1.50000
AFIX   0
C20   1    1.208624    0.889912    0.037366    11.00000    0.03914    0.03262 =
         0.01458   -0.01109   -0.00473    0.00195
AFIX 137
H20A  2    1.288521    0.905236    0.016041    11.00000   -1.50000
H20B  2    1.153213    0.945166    0.030049    11.00000   -1.50000
H20C  2    1.192321    0.841178    0.013725    11.00000   -1.50000
AFIX   0
C21   1    1.196126    0.856552    0.117220    11.00000    0.01727    0.02566 =
         0.01720   -0.01327   -0.00295   -0.00115
C22   1    1.211381    0.767254    0.154545    11.00000    0.02626    0.02045 =
         0.01941   -0.01245   -0.00531    0.00171
AFIX  43
H22   2    1.230748    0.711320    0.134187    11.00000   -1.20000
AFIX   0
C23   1    1.192601    0.776416    0.227449    11.00000    0.01618    0.01525 =
         0.02053   -0.00656   -0.00492    0.00129
C24   1    1.199369    0.703608    0.291174    11.00000    0.03491    0.01656 =
         0.02202   -0.00184   -0.00578    0.00327
AFIX 137
H24A  2    1.128322    0.672236    0.304785    11.00000   -1.50000
H24B  2    1.206572    0.731994    0.332222    11.00000   -1.50000
H24C  2    1.267685    0.658489    0.278620    11.00000   -1.50000
AFIX   0
C25   1    0.875503    0.882417    0.237979    11.00000    0.02577    0.01703 =
         0.02205   -0.00206   -0.00565   -0.00518
AFIX  23
H25A  2    0.809539    0.881068    0.281073    11.00000   -1.20000
H25B  2    0.943670    0.842004    0.251684    11.00000   -1.20000
AFIX   0
C26   1    0.842306    0.851004    0.176036    11.00000    0.06649    0.02974 =
         0.04116   -0.00143   -0.03448   -0.01624
AFIX  23
H26A  2    0.781871    0.807724    0.193937    11.00000   -1.20000
H26B  2    0.911114    0.820709    0.144523    11.00000   -1.20000
AFIX   0
C27   1    0.794461    0.942074    0.135671    11.00000    0.04955    0.03958 =
         0.03399    0.00050   -0.02572   -0.01868
AFIX  23
H27A  2    0.796592    0.936979    0.084445    11.00000   -1.20000
H27B  2    0.713509    0.962512    0.160196    11.00000   -1.20000
AFIX   0
C28   1    0.878349    1.005697    0.140464    11.00000    0.03074    0.02515 =
         0.01648   -0.00403   -0.01365   -0.00515
AFIX  23
H28A  2    0.950256    0.999901    0.101733    11.00000   -1.20000
H28B  2    0.842474    1.070834    0.135400    11.00000   -1.20000
AFIX   0
C29   1    1.318392    1.165774    0.213702    11.00000    0.03295    0.03127 =
         0.02317   -0.01120   -0.00160   -0.01376
AFIX  23
H29A  2    1.400980    1.151791    0.217935    11.00000   -1.20000
H29B  2    1.269102    1.178995    0.261239    11.00000   -1.20000
AFIX   0
C30   1    1.303889    1.246007    0.153889    11.00000    0.03353    0.02381 =
         0.03740   -0.01077   -0.00187   -0.00875
AFIX  23
H30A  2    1.353244    1.294752    0.153194    11.00000   -1.20000
H30B  2    1.221314    1.273388    0.159712    11.00000   -1.20000
AFIX   0
C31   1    1.344123    1.200890    0.085510    11.00000    0.03971    0.03186 =
         0.01663   -0.00066   -0.00281   -0.01237
AFIX  23
H31A  2    1.428142    1.205914    0.064220    11.00000   -1.20000
H31B  2    1.298571    1.230022    0.048612    11.00000   -1.20000
AFIX   0
C32   1    1.322051    1.100047    0.111343    11.00000    0.03303    0.02701 =
         0.01539   -0.00608    0.00265   -0.00499
AFIX  23
H32A  2    1.263077    1.084008    0.088088    11.00000   -1.20000
H32B  2    1.395220    1.058614    0.098529    11.00000   -1.20000
AFIX   0
C33   1    0.537534    0.392893    0.580427    11.00000    0.01279    0.01006 =
         0.01067   -0.00366   -0.00522    0.00415
C34   1    0.635628    0.436676    0.533731    11.00000    0.01545    0.01055 =
         0.01075   -0.00573   -0.00540    0.00263
C35   1    0.716334    0.469165    0.564462    11.00000    0.01839    0.01322 =
         0.01142   -0.00657   -0.00725    0.00276
AFIX  43
H35   2    0.704957    0.463704    0.615873    11.00000   -1.20000
AFIX   0
C36   1    0.810473    0.508328    0.520251    11.00000    0.01643    0.01561 =
         0.01917   -0.00614   -0.00976    0.00053
AFIX  43
H36   2    0.864086    0.530214    0.541316    11.00000   -1.20000
AFIX   0
C37   1    0.829491    0.516845    0.444180    11.00000    0.01437    0.01496 =
         0.01650   -0.00325   -0.00127   -0.00029
AFIX  43
H37   2    0.895981    0.543794    0.414280    11.00000   -1.20000
AFIX   0
C38   1    0.752772    0.486538    0.413007    11.00000    0.01491    0.01397 =
         0.00996   -0.00507   -0.00160    0.00084
AFIX  43
H38   2    0.765873    0.492958    0.361453    11.00000   -1.20000
AFIX   0
C39   1    0.653886    0.445636    0.456877    11.00000    0.01340    0.01071 =
         0.00889   -0.00514   -0.00194    0.00362
C40   1    0.572536    0.413116    0.423760    11.00000    0.01428    0.00991 =
         0.01053   -0.00558   -0.00473    0.00502
C41   1    0.485003    0.358526    0.470487    11.00000    0.01290    0.01099 =
         0.01312   -0.00581   -0.00409    0.00326
C42   1    0.413019    0.315210    0.440632    11.00000    0.01476    0.01622 =
         0.01271   -0.00549   -0.00506    0.00256
AFIX  43
H42   2    0.422163    0.322639    0.389268    11.00000   -1.20000
AFIX   0
C43   1    0.330264    0.262672    0.484730    11.00000    0.01743    0.01665 =
         0.02042   -0.00851   -0.00594   -0.00047
AFIX  43
H43   2    0.283966    0.232768    0.463631    11.00000   -1.20000
AFIX   0
C44   1    0.313119    0.252532    0.560532    11.00000    0.01599    0.01570 =
         0.01857   -0.00271   -0.00303   -0.00195
AFIX  43
H44   2    0.255430    0.215999    0.590822    11.00000   -1.20000
AFIX   0
C45   1    0.380158    0.295691    0.590851    11.00000    0.01743    0.01571 =
         0.01066   -0.00153   -0.00169    0.00104
AFIX  43
H45   2    0.367114    0.289607    0.642386    11.00000   -1.20000
AFIX   0
C46   1    0.467732    0.348726    0.547463    11.00000    0.01052    0.01211 =
         0.01309   -0.00334   -0.00307    0.00153
C47   1    0.802005    0.585168    0.708675    11.00000    0.02912    0.03344 =
         0.02723   -0.00133   -0.00902   -0.01086
AFIX 137
H47A  2    0.857795    0.540414    0.682125    11.00000   -1.50000
H47B  2    0.844685    0.625785    0.725608    11.00000   -1.50000
H47C  2    0.754232    0.622441    0.676317    11.00000   -1.50000
AFIX   0
C48   1    0.724719    0.534657    0.772663    11.00000    0.02247    0.01708 =
         0.01940   -0.00555   -0.01089   -0.00003
C49   1    0.740944    0.503869    0.843228    11.00000    0.02492    0.02139 =
         0.02119   -0.00936   -0.01328    0.00309
AFIX  43
H49   2    0.805549    0.510886    0.862296    11.00000   -1.20000
AFIX   0
C50   1    0.642487    0.460782    0.879624    11.00000    0.02554    0.01959 =
         0.01387   -0.00842   -0.00850    0.00547
C51   1    0.612058    0.415280    0.956740    11.00000    0.03518    0.03813 =
         0.01478   -0.00764   -0.00936    0.00661
AFIX 137
H51A  2    0.532263    0.398137    0.967830    11.00000   -1.50000
H51B  2    0.617123    0.458217    0.989153    11.00000   -1.50000
H51C  2    0.666765    0.359548    0.963977    11.00000   -1.50000
AFIX   0
C52   1    0.061353    0.380694    0.751428    11.00000    0.02435    0.02673 =
         0.02314   -0.00099   -0.01100   -0.00940
AFIX 137
H52A  2    0.020529    0.437417    0.729659    11.00000   -1.50000
H52B  2    0.004884    0.336617    0.775710    11.00000   -1.50000
H52C  2    0.119953    0.353162    0.713198    11.00000   -1.50000
AFIX   0
C53   1    0.120445    0.403427    0.805970    11.00000    0.01786    0.01439 =
         0.02155   -0.00239   -0.00564   -0.00258
C54   1    0.075785    0.408791    0.879715    11.00000    0.01849    0.02099 =
         0.02141   -0.00261   -0.00012   -0.00432
AFIX  43
H54   2   -0.000809    0.398829    0.906919    11.00000   -1.20000
AFIX   0
C55   1    0.166329    0.431675    0.905098    11.00000    0.01728    0.01776 =
         0.01347   -0.00336    0.00023   -0.00188
C56   1    0.171891    0.446409    0.979281    11.00000    0.02833    0.03408 =
         0.01255   -0.00620    0.00157   -0.00901
AFIX 137
H56A  2    0.253772    0.440185    0.982983    11.00000   -1.50000
H56B  2    0.130636    0.400136    1.015889    11.00000   -1.50000
H56C  2    0.134920    0.508588    0.987712    11.00000   -1.50000
AFIX   0
C57   1    0.400604    0.717371    0.745368    11.00000    0.03474    0.01576 =
         0.01053   -0.00376   -0.00004   -0.00705
AFIX  23
H57A  2    0.377410    0.724381    0.698131    11.00000   -1.20000
H57B  2    0.485369    0.722555    0.736077    11.00000   -1.20000
AFIX   0
C58   1    0.330217    0.789534    0.790951    11.00000    0.03082    0.01556 =
         0.02085   -0.00608   -0.00748   -0.00206
AFIX  23
H58A  2    0.248617    0.801836    0.784613    11.00000   -1.20000
H58B  2    0.366137    0.848335    0.778246    11.00000   -1.20000
AFIX   0
C59   1    0.335527    0.743708    0.868423    11.00000    0.03578    0.02591 =
         0.02021   -0.01327   -0.00774   -0.00230
AFIX  23
H59A  2    0.400272    0.764005    0.884047    11.00000   -1.20000
H59B  2    0.261217    0.759387    0.902956    11.00000   -1.20000
AFIX   0
C60   1    0.356236    0.639989    0.865073    11.00000    0.03971    0.02405 =
         0.00799   -0.00728   -0.00330    0.00082
AFIX  23
H60A  2    0.426519    0.611891    0.883687    11.00000   -1.20000
H60B  2    0.288192    0.609117    0.894925    11.00000   -1.20000
AFIX   0
C61   1    0.467539    0.261018    0.878300    11.00000    0.08037    0.02529 =
         0.01646   -0.00325   -0.00546    0.00795
AFIX  23
H61A  2    0.397200    0.294259    0.906281    11.00000   -1.20000
H61B  2    0.537101    0.274272    0.893129    11.00000   -1.20000
AFIX   0
C62   1    0.458782    0.161278    0.892445    11.00000    0.04990    0.02662 =
         0.01682   -0.00319   -0.00609   -0.00409
AFIX  23
H62E  2    0.376042    0.148612    0.905978    11.00000   -1.20000
H62F  2    0.498054    0.130556    0.932054    11.00000   -1.20000
AFIX   0
C63   1    0.520902    0.128209    0.820089    11.00000    0.02497    0.01606 =
         0.02374   -0.00313   -0.00755   -0.00222
AFIX  23
H63A  2    0.605825    0.112359    0.817319    11.00000   -1.20000
H63B  2    0.487804    0.073647    0.813093    11.00000   -1.20000
AFIX   0
C64   1    0.497102    0.211195    0.764735    11.00000    0.04821    0.02198 =
         0.01830   -0.00794   -0.01006    0.00090
AFIX  23
H64C  2    0.564847    0.216512    0.722841    11.00000   -1.20000
H64D  2    0.427459    0.205326    0.746595    11.00000   -1.20000
AFIX   0
C65   1    0.357002    0.988041    0.641309    11.00000    0.01819    0.02802 =
         0.03822   -0.01168   -0.00664   -0.00165
AFIX  23
H65A  2    0.334293    1.044715    0.609115    11.00000   -1.20000
H65B  2    0.285765    0.958530    0.667169    11.00000   -1.20000
AFIX   0
C66   1    0.444290    0.921241    0.597122    11.00000    0.01983    0.02517 =
         0.02950   -0.00550   -0.00854   -0.00491
AFIX  23
H66A  2    0.440848    0.935027    0.545030    11.00000   -1.20000
H66B  2    0.428836    0.856286    0.615815    11.00000   -1.20000
AFIX   0
C67   1    0.562796    0.938349    0.607702    11.00000    0.02204    0.03514 =
         0.02685   -0.01070   -0.00592   -0.00051
AFIX  23
H67A  2    0.599648    0.882722    0.634601    11.00000   -1.20000
H67B  2    0.616382    0.955552    0.560251    11.00000   -1.20000
AFIX   0
C68   1    0.532874    1.018003    0.651727    11.00000    0.02041    0.03532 =
         0.03975   -0.01457   -0.00435   -0.00887
AFIX  23
H68A  2    0.586621    1.012804    0.684997    11.00000   -1.20000
H68B  2    0.538062    1.078177    0.619228    11.00000   -1.20000
AFIX   0
CE1   3    1.077249    1.029387    0.248715    11.00000    0.01822    0.01095 =
         0.00841   -0.00411   -0.00337   -0.00062
CE2   3    0.436410    0.465446    0.752577    11.00000    0.01504    0.01404 =
         0.00640   -0.00393   -0.00217   -0.00131
N1    4    0.994013    1.195036    0.221504    11.00000    0.01778    0.01675 =
         0.01868   -0.00603   -0.00577   -0.00228
N2    4    1.031004    1.159563    0.156229    11.00000    0.02496    0.01646 =
         0.01109   -0.00185   -0.00475   -0.00385
N3    4    1.169521    0.916681    0.165141    11.00000    0.02037    0.01736 =
         0.00995   -0.00480   -0.00282   -0.00113
N4    4    1.166410    0.867269    0.234150    11.00000    0.02127    0.01542 =
         0.01200   -0.00448   -0.00309   -0.00064
N5    4    0.623344    0.510236    0.766474    11.00000    0.01491    0.01767 =
         0.01427   -0.00538   -0.00595   -0.00009
N6    4    0.571872    0.464132    0.833624    11.00000    0.02142    0.02135 =
         0.00743   -0.00376   -0.00281    0.00084
N7    4    0.259743    0.441852    0.849127    11.00000    0.01824    0.01793 =
         0.00935   -0.00503   -0.00251   -0.00340
N8    4    0.231342    0.423530    0.787224    11.00000    0.01999    0.01881 =
         0.01353   -0.00418   -0.00515   -0.00540
O1    5    0.942423    0.977620    0.356565    11.00000    0.01696    0.01896 =
         0.00979   -0.00492   -0.00493   -0.00368
O2    5    0.850574    0.944523    0.652453    11.00000    0.01828    0.01943 =
         0.00985   -0.00645   -0.00277   -0.00298
O3    5    0.904517    0.977192    0.211218    11.00000    0.02618    0.01753 =
         0.01382   -0.00332   -0.00872   -0.00444
O4    5    1.279907    1.089876    0.189674    11.00000    0.02686    0.02186 =
         0.01392   -0.00566   -0.00307   -0.00498
O5    5    0.516310    0.389558    0.649821    11.00000    0.02012    0.01695 =
         0.00562   -0.00410   -0.00322    0.00056
O6    5    0.583950    0.427710    0.354651    11.00000    0.01789    0.01658 =
         0.01004   -0.00590   -0.00535    0.00102
O7    5    0.372536    0.629930    0.789241    11.00000    0.02497    0.01620 =
         0.00823   -0.00523   -0.00299   -0.00118
O8    5    0.477331    0.290740    0.801072    11.00000    0.04553    0.01706 =
         0.01236   -0.00463   -0.00266    0.00182
O9    5    0.415635    1.009872    0.691992    11.00000    0.02137    0.03950 =
         0.03774   -0.02018    0.00293   -0.01033
HKLF 4

REM  mo_dwanthme2pz_0m_a.res in P-1
REM R1 =  0.0442 for   13832 Fo > 4sig(Fo)  and  0.0824 for all   20302 data
REM    792 parameters refined using      0 restraints

END

WGHT      0.0383      0.0000

REM Highest difference peak  2.185,  deepest hole -2.412,  1-sigma level  0.149
Q1    1   0.4557  0.4105  0.7585  11.00000  0.05    2.19
Q2    1   1.1041  0.9747  0.2566  11.00000  0.05    2.16
Q3    1   1.0558  1.0849  0.2456  11.00000  0.05    1.80
Q4    1   0.4016  0.5167  0.7490  11.00000  0.05    1.77
Q5    1   0.3962  0.2484  0.8781  11.00000  0.05    1.22
Q6    1   0.3575  0.4504  0.7512  11.00000  0.05    1.11
Q7    1   1.1431  1.0542  0.2488  11.00000  0.05    1.03
Q8    1   0.5057  0.4838  0.7506  11.00000  0.05    0.97
Q9    1   1.0415  1.0950  0.2073  11.00000  0.05    0.96
Q10   1   1.0160  0.9891  0.2834  11.00000  0.05    0.84
Q11   1   0.8579  0.9690  0.7082  11.00000  0.05    0.78
Q12   1   0.9955  1.0362  0.2184  11.00000  0.05    0.77
Q13   1   0.4976  0.4580  0.7981  11.00000  0.05    0.76
Q14   1   0.9070  0.8800  0.5088  11.00000  0.05    0.72
Q15   1   0.3593  0.4879  0.7112  11.00000  0.05    0.71
Q16   1   1.0613  1.0260  0.1913  11.00000  0.05    0.67
Q17   1   0.4989  0.5067  0.7203  11.00000  0.05    0.66
Q18   1   1.1799  0.8121  0.1313  11.00000  0.05    0.65
Q19   1   0.8816  1.0967  0.2928  11.00000  0.05    0.64
Q20   1   0.3763  0.4191  0.7896  11.00000  0.05    0.64
;
_shelx_res_checksum              99742

_chemical_properties_physical    Air-sensitive,Moisture-sensitive
####################################################################### 
# 
# This file contains crystal structure data downloaded from the 
# Cambridge Structural Database (CSD) hosted by the Cambridge 
# Crystallographic Data Centre (CCDC).
# 
# Full information about CCDC data access policies and citation 
# guidelines are available at http://www.ccdc.cam.ac.uk/access/V1 
# 
# Audit and citation data items may have been added by the CCDC. 
# Please retain this information to preserve the provenance of 
# this file and to allow appropriate attribution of the data. 
# 
#######################################################################

data_[Ce(tBu2pz)4(thf)]2(Me4hq)_Ce(tBu2pz)3(duro)
_database_code_depnum_ccdc_archive 'CCDC 2022463'
loop_
_audit_author_name
_audit_author_address
'Caecilia Maichle.Moessmer'
;University of Tuebingen
Germany
;
_audit_update_record             
;
2020-08-10 deposited with the CCDC.	2020-11-23 downloaded from the CCDC.
;

_audit_creation_method           SHELXL-2018/3
_shelx_SHELXL_version_number     2018/3
_chemical_name_systematic        ?
_chemical_name_common            ?
_chemical_melting_point          ?
_chemical_formula_moiety         ?
_chemical_formula_sum            'C84 H142 Ce2 N12 O4'
_chemical_formula_weight         1664.33

loop_
_atom_type_symbol
_atom_type_description
_atom_type_scat_dispersion_real
_atom_type_scat_dispersion_imag
_atom_type_scat_source
C C 0.0033 0.0016 'International Tables Vol C Tables 4.2.6.8 and 6.1.1.4'
H H 0.0000 0.0000 'International Tables Vol C Tables 4.2.6.8 and 6.1.1.4'
Ce Ce -0.2486 2.6331 'International Tables Vol C Tables 4.2.6.8 and 6.1.1.4'
N N 0.0061 0.0033 'International Tables Vol C Tables 4.2.6.8 and 6.1.1.4'
O O 0.0106 0.0060 'International Tables Vol C Tables 4.2.6.8 and 6.1.1.4'

_space_group_crystal_system      monoclinic
_space_group_IT_number           14
_space_group_name_H-M_alt        'P 21/n'
_space_group_name_Hall           '-P 2yn'

_shelx_space_group_comment       
;
The symmetry employed for this shelxl refinement is uniquely defined
by the following loop, which should always be used as a source of
symmetry information in preference to the above space-group names.
They are only intended as comments.
;

loop_
_space_group_symop_operation_xyz
'x, y, z'
'-x+1/2, y+1/2, -z+1/2'
'-x, -y, -z'
'x-1/2, -y-1/2, z-1/2'

_cell_length_a                   11.7195(4)
_cell_length_b                   18.0849(7)
_cell_length_c                   21.3488(8)
_cell_angle_alpha                90
_cell_angle_beta                 95.3481(15)
_cell_angle_gamma                90
_cell_volume                     4505.1(3)
_cell_formula_units_Z            2
_cell_measurement_reflns_used    6462
_cell_measurement_temperature    100.15
_cell_measurement_theta_max      22.864
_cell_measurement_theta_min      2.252

_exptl_crystal_description       needle
_exptl_crystal_colour            'clear reddish brown'
_exptl_crystal_density_meas      ?
_exptl_crystal_density_method    ?
_exptl_crystal_density_diffrn    1.227
_exptl_crystal_F_000             1756
_exptl_transmission_factor_min   0.4410
_exptl_transmission_factor_max   0.7452
_exptl_crystal_size_max          0.100
_exptl_crystal_size_mid          0.020
_exptl_crystal_size_min          0.010
_exptl_absorpt_coefficient_mu    1.049
_shelx_estimated_absorpt_T_min   0.902
_shelx_estimated_absorpt_T_max   0.990
_exptl_absorpt_correction_type   multi-scan
_exptl_absorpt_correction_T_min  ?
_exptl_absorpt_correction_T_max  ?
_exptl_absorpt_process_details   sadabs
_exptl_absorpt_special_details   ?
_diffrn_ambient_temperature      100(2)
_diffrn_radiation_wavelength     0.71073
_diffrn_radiation_type           MoK\a
_diffrn_source                   'ImuS-focus sealed tube'
_diffrn_measurement_device_type  'Bruker APEX II DUO'
_diffrn_measurement_method       'omega scans'
_diffrn_detector_area_resol_mean ?
_diffrn_reflns_number            51394
_diffrn_reflns_av_unetI/netI     0.0694
_diffrn_reflns_av_R_equivalents  0.1000
_diffrn_reflns_limit_h_min       -14
_diffrn_reflns_limit_h_max       14
_diffrn_reflns_limit_k_min       -21
_diffrn_reflns_limit_k_max       21
_diffrn_reflns_limit_l_min       -25
_diffrn_reflns_limit_l_max       25
_diffrn_reflns_theta_min         1.478
_diffrn_reflns_theta_max         25.365
_diffrn_reflns_theta_full        25.242
_diffrn_measured_fraction_theta_max 0.999
_diffrn_measured_fraction_theta_full 1.000
_diffrn_reflns_Laue_measured_fraction_max 0.999
_diffrn_reflns_Laue_measured_fraction_full 1.000
_diffrn_reflns_point_group_measured_fraction_max 0.999
_diffrn_reflns_point_group_measured_fraction_full 1.000
_reflns_number_total             8250
_reflns_number_gt                6408
_reflns_threshold_expression     'I > 2\s(I)'
_reflns_Friedel_coverage         0.000
_reflns_Friedel_fraction_max     .
_reflns_Friedel_fraction_full    .

_reflns_special_details          
;
 Reflections were merged by SHELXL according to the crystal
 class for the calculation of statistics and refinement.
 
 _reflns_Friedel_fraction is defined as the number of unique
 Friedel pairs measured divided by the number that would be
 possible theoretically, ignoring centric projections and
 systematic absences.
;

_computing_data_collection       'APEX3 v2017.3-0 (Bruker AXS)'
_computing_cell_refinement       'SAINT V8.38A (Bruker AXS Inc., 2017)'
_computing_data_reduction        'SAINT V8.38A (Bruker AXS Inc., 2017)'
_computing_structure_refinement  'SHELXL-2018/3 (Sheldrick, 2018)'
_computing_molecular_graphics    ?
_computing_publication_material  ?
_refine_special_details          ?
_refine_ls_structure_factor_coef Fsqd
_refine_ls_matrix_type           full
_refine_ls_weighting_scheme      calc
_refine_ls_weighting_details     
'w=1/[\s^2^(Fo^2^)+(0.0061P)^2^+5.0022P] where P=(Fo^2^+2Fc^2^)/3'
_atom_sites_solution_primary     ?
_atom_sites_solution_secondary   ?
_atom_sites_solution_hydrogens   geom
_refine_ls_hydrogen_treatment    constr
_refine_ls_extinction_method     none
_refine_ls_extinction_coef       .
_refine_ls_number_reflns         8250
_refine_ls_number_parameters     520
_refine_ls_number_restraints     138
_refine_ls_R_factor_all          0.0652
_refine_ls_R_factor_gt           0.0417
_refine_ls_wR_factor_ref         0.0749
_refine_ls_wR_factor_gt          0.0687
_refine_ls_goodness_of_fit_ref   1.071
_refine_ls_restrained_S_all      1.064
_refine_ls_shift/su_max          0.002
_refine_ls_shift/su_mean         0.000

loop_
_atom_site_label
_atom_site_type_symbol
_atom_site_fract_x
_atom_site_fract_y
_atom_site_fract_z
_atom_site_U_iso_or_equiv
_atom_site_adp_type
_atom_site_occupancy
_atom_site_site_symmetry_order
_atom_site_calc_flag
_atom_site_refinement_flags_posn
_atom_site_refinement_flags_adp
_atom_site_refinement_flags_occupancy
_atom_site_disorder_assembly
_atom_site_disorder_group
C1 C 0.0450(3) 0.94696(19) 0.46291(16) 0.0134(8) Uani 1 1 d . . . . .
C2 C -0.0747(3) 0.95657(19) 0.45953(17) 0.0147(8) Uani 1 1 d . . . . .
C3 C -0.1203(3) 1.00913(19) 0.49770(16) 0.0136(8) Uani 1 1 d . . . . .
C4 C 0.0968(3) 0.7039(2) 0.53379(16) 0.0178(8) Uani 1 1 d . . . . .
C5 C 0.1263(3) 0.6299(2) 0.53122(17) 0.0196(9) Uani 1 1 d . . . . .
H5 H 0.120919 0.594259 0.563480 0.024 Uiso 1 1 calc R U . . .
C6 C 0.1654(3) 0.6176(2) 0.47271(17) 0.0187(9) Uani 1 1 d . . . . .
C7 C -0.1297(3) 0.7455(2) 0.30646(17) 0.0174(9) Uani 1 1 d . . . . .
C8 C -0.1626(3) 0.7952(2) 0.25897(18) 0.0226(9) Uani 1 1 d . . . . .
H8 H -0.233527 0.796020 0.233530 0.027 Uiso 1 1 calc R U . . .
C9 C -0.0714(3) 0.8439(2) 0.25571(17) 0.0179(9) Uani 1 1 d . . . . .
C10 C 0.4333(3) 0.89400(19) 0.37014(16) 0.0151(8) Uani 1 1 d . . . . .
C11 C 0.5141(3) 0.8669(2) 0.41647(17) 0.0193(9) Uani 1 1 d . . . . .
H11 H 0.592452 0.880765 0.423340 0.023 Uiso 1 1 calc R U . . .
C12 C 0.4573(3) 0.81586(18) 0.45046(16) 0.0141(8) Uani 1 1 d . . . . .
C13 C -0.1516(3) 0.9091(2) 0.41550(18) 0.0224(9) Uani 1 1 d . . . . .
H13A H -0.105909 0.884776 0.385339 0.034 Uiso 1 1 calc R U . . .
H13B H -0.210253 0.940189 0.392776 0.034 Uiso 1 1 calc R U . . .
H13C H -0.188781 0.871617 0.439778 0.034 Uiso 1 1 calc R U . . .
C14 C -0.2474(3) 1.0201(2) 0.49766(18) 0.0204(9) Uani 1 1 d . . . . .
H14A H -0.264666 1.039385 0.538630 0.031 Uiso 1 1 calc R U . . .
H14B H -0.286610 0.972673 0.489741 0.031 Uiso 1 1 calc R U . . .
H14C H -0.273889 1.055353 0.464599 0.031 Uiso 1 1 calc R U . . .
C15 C 0.0483(3) 0.7490(2) 0.58448(17) 0.0184(9) Uani 1 1 d . . . . .
C16 C 0.1314(3) 0.8113(2) 0.60656(18) 0.0272(10) Uani 1 1 d . . . . .
H16A H 0.203834 0.789957 0.624784 0.041 Uiso 1 1 calc R U . . .
H16B H 0.097620 0.841238 0.638373 0.041 Uiso 1 1 calc R U . . .
H16C H 0.145649 0.842596 0.570626 0.041 Uiso 1 1 calc R U . . .
C17 C -0.0653(3) 0.7829(2) 0.55787(18) 0.0309(11) Uani 1 1 d . . . . .
H17A H -0.052882 0.813048 0.520940 0.046 Uiso 1 1 calc R U . . .
H17B H -0.095723 0.814147 0.589952 0.046 Uiso 1 1 calc R U . . .
H17C H -0.120138 0.743450 0.545639 0.046 Uiso 1 1 calc R U . . .
C18 C 0.0282(3) 0.6992(2) 0.64017(17) 0.0261(9) Uani 1 1 d . . . . .
H18A H -0.027101 0.660471 0.626390 0.039 Uiso 1 1 calc R U . . .
H18B H -0.002050 0.728751 0.673347 0.039 Uiso 1 1 calc R U . . .
H18C H 0.100760 0.676321 0.656493 0.039 Uiso 1 1 calc R U . . .
C23 C -0.0582(4) 0.9112(2) 0.2153(2) 0.0300(11) Uani 1 1 d . . . . .
C24 C 0.0475(4) 0.9023(3) 0.1790(2) 0.0447(13) Uani 1 1 d . . . . .
H24A H 0.116220 0.899130 0.208806 0.067 Uiso 1 1 calc R U . . .
H24B H 0.053851 0.945047 0.151354 0.067 Uiso 1 1 calc R U . . .
H24C H 0.040128 0.857076 0.153722 0.067 Uiso 1 1 calc R U . . .
C25 C -0.0455(5) 0.9799(2) 0.2575(2) 0.0523(15) Uani 1 1 d . . . . .
H25A H -0.115251 0.986494 0.278915 0.078 Uiso 1 1 calc R U . . .
H25B H -0.033641 1.023548 0.231668 0.078 Uiso 1 1 calc R U . . .
H25C H 0.020327 0.973605 0.288828 0.078 Uiso 1 1 calc R U . . .
C26 C -0.1641(4) 0.9195(2) 0.1682(2) 0.0393(12) Uani 1 1 d . . . . .
H26A H -0.172728 0.875317 0.141700 0.059 Uiso 1 1 calc R U . . .
H26B H -0.155055 0.963064 0.141793 0.059 Uiso 1 1 calc R U . . .
H26C H -0.232248 0.925603 0.191060 0.059 Uiso 1 1 calc R U . . .
C27 C -0.1929(3) 0.6797(2) 0.33017(18) 0.0218(9) Uani 1 1 d . . . . .
C28 C -0.1656(4) 0.6712(2) 0.4007(2) 0.0361(12) Uani 1 1 d . . . . .
H28A H -0.083378 0.662119 0.410160 0.054 Uiso 1 1 calc R U . . .
H28B H -0.208953 0.629428 0.415632 0.054 Uiso 1 1 calc R U . . .
H28C H -0.186918 0.716559 0.421886 0.054 Uiso 1 1 calc R U . . .
C29 C -0.1558(4) 0.6107(2) 0.2960(2) 0.0540(15) Uani 1 1 d . . . . .
H29A H -0.174945 0.616589 0.250634 0.081 Uiso 1 1 calc R U . . .
H29B H -0.195895 0.567382 0.310804 0.081 Uiso 1 1 calc R U . . .
H29C H -0.072941 0.603793 0.304776 0.081 Uiso 1 1 calc R U . . .
C30 C -0.3217(4) 0.6900(3) 0.3156(2) 0.0419(12) Uani 1 1 d . . . . .
H30A H -0.346067 0.734775 0.336489 0.063 Uiso 1 1 calc R U . . .
H30B H -0.361831 0.647048 0.330974 0.063 Uiso 1 1 calc R U . . .
H30C H -0.339911 0.694676 0.270065 0.063 Uiso 1 1 calc R U . . .
C31 C 0.4487(3) 0.9522(2) 0.32060(17) 0.0182(9) Uani 1 1 d . . . . .
C32 C 0.3385(4) 0.9624(2) 0.2784(2) 0.0393(12) Uani 1 1 d . . . . .
H32A H 0.316845 0.915504 0.257666 0.059 Uiso 1 1 calc R U . . .
H32B H 0.349936 1.000044 0.246580 0.059 Uiso 1 1 calc R U . . .
H32C H 0.277488 0.978376 0.303818 0.059 Uiso 1 1 calc R U . . .
C33 C 0.4833(4) 1.0249(2) 0.3533(2) 0.0309(11) Uani 1 1 d . . . . .
H33A H 0.425630 1.038687 0.381634 0.046 Uiso 1 1 calc R U . . .
H33B H 0.488466 1.063715 0.321681 0.046 Uiso 1 1 calc R U . . .
H33C H 0.557854 1.018944 0.377600 0.046 Uiso 1 1 calc R U . . .
C34 C 0.5444(4) 0.9278(2) 0.2810(2) 0.0353(11) Uani 1 1 d . . . . .
H34A H 0.616188 0.922752 0.308126 0.053 Uiso 1 1 calc R U . . .
H34B H 0.554020 0.964840 0.248434 0.053 Uiso 1 1 calc R U . . .
H34C H 0.524251 0.880105 0.261125 0.053 Uiso 1 1 calc R U . . .
C35 C 0.4991(3) 0.7685(2) 0.50677(17) 0.0175(9) Uani 1 1 d . . . . .
C36 C 0.6223(3) 0.7884(2) 0.5288(2) 0.0354(11) Uani 1 1 d . . . . .
H36A H 0.670500 0.781563 0.494151 0.053 Uiso 1 1 calc R U . . .
H36B H 0.649897 0.756395 0.564075 0.053 Uiso 1 1 calc R U . . .
H36C H 0.626034 0.840162 0.542515 0.053 Uiso 1 1 calc R U . . .
C37 C 0.4927(4) 0.6870(2) 0.4876(2) 0.0355(11) Uani 1 1 d . . . . .
H37A H 0.412825 0.673538 0.475206 0.053 Uiso 1 1 calc R U . . .
H37B H 0.522778 0.656303 0.523193 0.053 Uiso 1 1 calc R U . . .
H37C H 0.538564 0.679002 0.452063 0.053 Uiso 1 1 calc R U . . .
C38 C 0.4226(4) 0.7819(2) 0.55952(18) 0.0306(11) Uani 1 1 d . . . . .
H38A H 0.424425 0.834426 0.570701 0.046 Uiso 1 1 calc R U . . .
H38B H 0.450315 0.752416 0.596369 0.046 Uiso 1 1 calc R U . . .
H38C H 0.343794 0.767339 0.545424 0.046 Uiso 1 1 calc R U . . .
C39 C 0.3546(3) 0.7166(2) 0.29398(18) 0.0216(9) Uani 1 1 d . . . . .
H39A H 0.392066 0.699302 0.334818 0.026 Uiso 1 1 calc R U . . .
H39B H 0.393384 0.762229 0.281505 0.026 Uiso 1 1 calc R U . . .
C40 C 0.3585(3) 0.6572(2) 0.24396(18) 0.0234(10) Uani 1 1 d . . . . .
H40A H 0.430017 0.660291 0.222777 0.028 Uiso 1 1 calc R U . . .
H40B H 0.351905 0.607174 0.262029 0.028 Uiso 1 1 calc R U . . .
C41 C 0.2548(3) 0.6761(2) 0.19932(18) 0.0257(10) Uani 1 1 d . . . . .
H41A H 0.229368 0.633081 0.172937 0.031 Uiso 1 1 calc R U . . .
H41B H 0.270729 0.718147 0.171746 0.031 Uiso 1 1 calc R U . . .
C42 C 0.1664(3) 0.6967(2) 0.24409(16) 0.0215(9) Uani 1 1 d . . . . .
H42A H 0.110147 0.732338 0.224184 0.026 Uiso 1 1 calc R U . . .
H42B H 0.125069 0.652236 0.256914 0.026 Uiso 1 1 calc R U . . .
Ce1 Ce 0.15277(2) 0.79940(2) 0.38728(2) 0.01231(7) Uani 1 1 d . . . . .
N1 N 0.1178(3) 0.73533(16) 0.47872(13) 0.0157(7) Uani 1 1 d . . . . .
N2 N 0.1594(3) 0.68208(15) 0.44081(14) 0.0187(8) Uani 1 1 d . . . . .
N3 N -0.0224(3) 0.76251(16) 0.33082(14) 0.0158(7) Uani 1 1 d . . . . .
N4 N 0.0138(3) 0.82412(15) 0.29941(14) 0.0167(7) Uani 1 1 d . . . . .
N5 N 0.3325(2) 0.86029(16) 0.37518(13) 0.0133(7) Uani 1 1 d . . . . .
N6 N 0.3477(3) 0.81146(15) 0.42525(13) 0.0150(7) Uani 1 1 d . . . . .
O1 O 0.0898(2) 0.89345(13) 0.42800(11) 0.0174(6) Uani 1 1 d . . . . .
O2 O 0.2330(2) 0.72999(13) 0.29815(11) 0.0184(6) Uani 1 1 d . . . . .
C19 C 0.2020(19) 0.5451(10) 0.4424(10) 0.0267(17) Uani 0.807(10) 1 d . U P A 1
C20 C 0.1067(6) 0.4931(4) 0.4330(4) 0.047(2) Uani 0.807(10) 1 d . U P A 1
H20A H 0.076205 0.483227 0.473354 0.071 Uiso 0.807(10) 1 calc R U P A 1
H20B H 0.133686 0.446776 0.415643 0.071 Uiso 0.807(10) 1 calc R U P A 1
H20C H 0.046273 0.514374 0.403592 0.071 Uiso 0.807(10) 1 calc R U P A 1
C21 C 0.2987(6) 0.5097(3) 0.4901(3) 0.0338(16) Uani 0.807(10) 1 d . U P A 1
H21A H 0.363545 0.543997 0.496542 0.051 Uiso 0.807(10) 1 calc R U P A 1
H21B H 0.324661 0.463108 0.472822 0.051 Uiso 0.807(10) 1 calc R U P A 1
H21C H 0.267743 0.500247 0.530421 0.051 Uiso 0.807(10) 1 calc R U P A 1
C22 C 0.2596(9) 0.5634(5) 0.3822(4) 0.0255(16) Uani 0.807(10) 1 d . U P A 1
H22A H 0.205413 0.590174 0.352674 0.038 Uiso 0.807(10) 1 calc R U P A 1
H22B H 0.282600 0.517365 0.362556 0.038 Uiso 0.807(10) 1 calc R U P A 1
H22C H 0.327435 0.594119 0.392978 0.038 Uiso 0.807(10) 1 calc R U P A 1
C19A C 0.207(9) 0.553(5) 0.448(5) 0.031(3) Uani 0.193(10) 1 d . U P A 2
C20A C 0.073(2) 0.5200(15) 0.4005(14) 0.034(4) Uani 0.193(10) 1 d . U P A 2
H20D H 0.051088 0.555688 0.366984 0.051 Uiso 0.193(10) 1 calc R U P A 2
H20E H 0.010874 0.515732 0.428096 0.051 Uiso 0.193(10) 1 calc R U P A 2
H20F H 0.086814 0.471672 0.381948 0.051 Uiso 0.193(10) 1 calc R U P A 2
C21A C 0.221(3) 0.4877(13) 0.4893(12) 0.040(4) Uani 0.193(10) 1 d . U P A 2
H21D H 0.264899 0.449594 0.469413 0.060 Uiso 0.193(10) 1 calc R U P A 2
H21E H 0.145484 0.468133 0.496660 0.060 Uiso 0.193(10) 1 calc R U P A 2
H21F H 0.262077 0.502318 0.529452 0.060 Uiso 0.193(10) 1 calc R U P A 2
C22A C 0.267(4) 0.552(3) 0.3982(18) 0.032(5) Uani 0.193(10) 1 d . U P A 2
H22D H 0.348258 0.546634 0.412174 0.049 Uiso 0.193(10) 1 calc R U P A 2
H22E H 0.254049 0.598275 0.374886 0.049 Uiso 0.193(10) 1 calc R U P A 2
H22F H 0.241845 0.510226 0.370879 0.049 Uiso 0.193(10) 1 calc R U P A 2

loop_
_atom_site_aniso_label
_atom_site_aniso_U_11
_atom_site_aniso_U_22
_atom_site_aniso_U_33
_atom_site_aniso_U_23
_atom_site_aniso_U_13
_atom_site_aniso_U_12
C1 0.012(2) 0.0148(19) 0.0131(19) -0.0037(16) 0.0021(16) 0.0002(16)
C2 0.011(2) 0.018(2) 0.015(2) -0.0005(16) -0.0007(16) -0.0001(16)
C3 0.011(2) 0.0162(19) 0.0134(19) -0.0007(16) -0.0005(16) 0.0029(16)
C4 0.011(2) 0.025(2) 0.018(2) -0.0046(19) 0.0027(16) -0.0051(18)
C5 0.020(2) 0.020(2) 0.019(2) 0.0036(17) 0.0036(18) -0.0018(17)
C6 0.021(2) 0.016(2) 0.019(2) -0.0049(17) 0.0041(18) -0.0058(17)
C7 0.011(2) 0.019(2) 0.022(2) -0.0085(17) 0.0019(17) -0.0049(17)
C8 0.016(2) 0.025(2) 0.025(2) -0.009(2) -0.0046(17) -0.0032(19)
C9 0.013(2) 0.021(2) 0.019(2) -0.0063(17) -0.0019(17) 0.0012(17)
C10 0.013(2) 0.0167(19) 0.015(2) -0.0031(16) 0.0026(17) -0.0028(16)
C11 0.013(2) 0.022(2) 0.023(2) -0.0005(17) 0.0011(18) -0.0049(17)
C12 0.014(2) 0.012(2) 0.0169(19) -0.0033(15) 0.0034(16) 0.0007(15)
C13 0.016(2) 0.028(2) 0.024(2) -0.0135(18) 0.0036(18) 0.0023(18)
C14 0.011(2) 0.021(2) 0.029(2) -0.0092(18) -0.0006(18) -0.0008(16)
C15 0.017(2) 0.025(2) 0.014(2) 0.0004(17) 0.0041(17) 0.0013(17)
C16 0.031(3) 0.028(2) 0.024(2) -0.0091(19) 0.0151(19) -0.0029(19)
C17 0.026(3) 0.049(3) 0.019(2) 0.003(2) 0.0074(19) 0.012(2)
C18 0.027(2) 0.031(2) 0.022(2) -0.003(2) 0.0081(18) 0.000(2)
C23 0.027(3) 0.027(2) 0.033(3) 0.010(2) -0.012(2) -0.007(2)
C24 0.031(3) 0.056(3) 0.046(3) 0.030(3) -0.006(2) -0.013(2)
C25 0.067(4) 0.025(3) 0.058(4) 0.009(2) -0.032(3) -0.012(2)
C26 0.039(3) 0.037(3) 0.039(3) 0.014(2) -0.011(2) -0.005(2)
C27 0.020(2) 0.025(2) 0.021(2) -0.0046(17) 0.0051(18) -0.0078(17)
C28 0.036(3) 0.037(3) 0.036(3) 0.011(2) 0.006(2) -0.015(2)
C29 0.069(4) 0.029(3) 0.070(4) -0.016(3) 0.038(3) -0.023(3)
C30 0.028(3) 0.061(3) 0.037(3) 0.006(3) 0.000(2) -0.018(2)
C31 0.015(2) 0.019(2) 0.020(2) 0.0024(17) -0.0015(17) -0.0050(17)
C32 0.035(3) 0.045(3) 0.035(3) 0.020(2) -0.012(2) -0.018(2)
C33 0.039(3) 0.021(2) 0.033(3) 0.0029(19) -0.002(2) -0.003(2)
C34 0.048(3) 0.033(3) 0.028(3) 0.005(2) 0.018(2) -0.006(2)
C35 0.012(2) 0.022(2) 0.018(2) 0.0031(17) 0.0000(17) 0.0018(17)
C36 0.024(3) 0.050(3) 0.030(2) 0.017(2) -0.007(2) -0.002(2)
C37 0.054(3) 0.023(2) 0.028(2) 0.0047(19) -0.006(2) 0.007(2)
C38 0.028(3) 0.044(3) 0.020(2) 0.010(2) 0.0049(19) 0.009(2)
C39 0.015(2) 0.027(2) 0.024(2) -0.0062(17) 0.0073(17) 0.0036(17)
C40 0.021(2) 0.026(2) 0.026(2) -0.0045(18) 0.0135(19) 0.0008(18)
C41 0.029(3) 0.029(2) 0.021(2) -0.0108(18) 0.010(2) -0.0043(18)
C42 0.019(2) 0.029(2) 0.016(2) -0.0089(19) -0.0001(17) -0.002(2)
Ce1 0.01088(12) 0.01439(10) 0.01204(10) -0.00441(10) 0.00303(8) -0.00106(10)
N1 0.0139(18) 0.0206(17) 0.0132(17) -0.0055(14) 0.0039(14) -0.0011(14)
N2 0.023(2) 0.0174(18) 0.0172(17) -0.0038(13) 0.0092(15) -0.0011(14)
N3 0.0154(19) 0.0165(16) 0.0165(17) -0.0032(14) 0.0066(14) -0.0023(14)
N4 0.0144(19) 0.0176(17) 0.0184(17) -0.0045(14) 0.0029(15) -0.0026(13)
N5 0.0116(18) 0.0183(16) 0.0102(16) -0.0023(13) 0.0015(13) 0.0010(13)
N6 0.0201(19) 0.0118(16) 0.0135(16) 0.0007(13) 0.0031(14) -0.0023(14)
O1 0.0137(15) 0.0203(14) 0.0180(14) -0.0066(12) 0.0009(11) 0.0018(11)
O2 0.0125(15) 0.0227(14) 0.0202(14) -0.0111(11) 0.0030(12) -0.0023(11)
C19 0.044(3) 0.014(4) 0.024(4) -0.004(3) 0.015(3) 0.001(2)
C20 0.052(4) 0.029(3) 0.064(5) -0.020(3) 0.019(4) -0.010(3)
C21 0.055(4) 0.017(3) 0.032(3) 0.005(2) 0.014(3) 0.008(3)
C22 0.039(4) 0.018(4) 0.021(4) -0.002(3) 0.011(3) 0.008(3)
C19A 0.042(6) 0.019(6) 0.032(6) -0.007(5) 0.006(5) -0.002(5)
C20A 0.041(7) 0.024(9) 0.037(9) -0.012(8) 0.007(7) -0.003(7)
C21A 0.060(9) 0.025(7) 0.036(7) -0.001(6) 0.011(7) 0.006(7)
C22A 0.045(8) 0.021(10) 0.032(8) -0.007(7) 0.007(7) -0.002(8)

_geom_special_details            
;
 All esds (except the esd in the dihedral angle between two l.s. planes)
 are estimated using the full covariance matrix.  The cell esds are taken
 into account individually in the estimation of esds in distances, angles
 and torsion angles; correlations between esds in cell parameters are only
 used when they are defined by crystal symmetry.  An approximate (isotropic)
 treatment of cell esds is used for estimating esds involving l.s. planes.
;

loop_
_geom_bond_atom_site_label_1
_geom_bond_atom_site_label_2
_geom_bond_distance
_geom_bond_site_symmetry_2
_geom_bond_publ_flag
C1 O1 1.357(4) . ?
C1 C3 1.406(5) 3_576 ?
C1 C2 1.409(5) . ?
C2 C3 1.391(5) . ?
C2 C13 1.508(5) . ?
C3 C14 1.503(5) . ?
C4 N1 1.349(4) . ?
C4 C5 1.384(5) . ?
C4 C15 1.508(5) . ?
C5 C6 1.388(5) . ?
C5 H5 0.9500 . ?
C6 N2 1.348(4) . ?
C6 C19A 1.40(10) . ?
C6 C19 1.541(19) . ?
C7 N3 1.351(4) . ?
C7 C8 1.383(5) . ?
C7 C27 1.513(5) . ?
C8 C9 1.392(5) . ?
C8 H8 0.9500 . ?
C9 N4 1.349(5) . ?
C9 C23 1.507(5) . ?
C10 N5 1.343(4) . ?
C10 C11 1.393(5) . ?
C10 C31 1.514(5) . ?
C11 C12 1.383(5) . ?
C11 H11 0.9500 . ?
C12 N6 1.348(4) . ?
C12 C35 1.520(5) . ?
C13 H13A 0.9800 . ?
C13 H13B 0.9800 . ?
C13 H13C 0.9800 . ?
C14 H14A 0.9800 . ?
C14 H14B 0.9800 . ?
C14 H14C 0.9800 . ?
C15 C18 1.527(5) . ?
C15 C17 1.527(5) . ?
C15 C16 1.535(5) . ?
C16 H16A 0.9800 . ?
C16 H16B 0.9800 . ?
C16 H16C 0.9800 . ?
C17 H17A 0.9800 . ?
C17 H17B 0.9800 . ?
C17 H17C 0.9800 . ?
C18 H18A 0.9800 . ?
C18 H18B 0.9800 . ?
C18 H18C 0.9800 . ?
C23 C24 1.529(6) . ?
C23 C26 1.530(6) . ?
C23 C25 1.533(6) . ?
C24 H24A 0.9800 . ?
C24 H24B 0.9800 . ?
C24 H24C 0.9800 . ?
C25 H25A 0.9800 . ?
C25 H25B 0.9800 . ?
C25 H25C 0.9800 . ?
C26 H26A 0.9800 . ?
C26 H26B 0.9800 . ?
C26 H26C 0.9800 . ?
C27 C28 1.518(5) . ?
C27 C30 1.523(6) . ?
C27 C29 1.529(5) . ?
C28 H28A 0.9800 . ?
C28 H28B 0.9800 . ?
C28 H28C 0.9800 . ?
C29 H29A 0.9800 . ?
C29 H29B 0.9800 . ?
C29 H29C 0.9800 . ?
C30 H30A 0.9800 . ?
C30 H30B 0.9800 . ?
C30 H30C 0.9800 . ?
C31 C32 1.515(5) . ?
C31 C33 1.526(5) . ?
C31 C34 1.531(5) . ?
C32 H32A 0.9800 . ?
C32 H32B 0.9800 . ?
C32 H32C 0.9800 . ?
C33 H33A 0.9800 . ?
C33 H33B 0.9800 . ?
C33 H33C 0.9800 . ?
C34 H34A 0.9800 . ?
C34 H34B 0.9800 . ?
C34 H34C 0.9800 . ?
C35 C36 1.520(5) . ?
C35 C38 1.523(5) . ?
C35 C37 1.529(5) . ?
C36 H36A 0.9800 . ?
C36 H36B 0.9800 . ?
C36 H36C 0.9800 . ?
C37 H37A 0.9800 . ?
C37 H37B 0.9800 . ?
C37 H37C 0.9800 . ?
C38 H38A 0.9800 . ?
C38 H38B 0.9800 . ?
C38 H38C 0.9800 . ?
C39 O2 1.456(4) . ?
C39 C40 1.519(5) . ?
C39 H39A 0.9900 . ?
C39 H39B 0.9900 . ?
C40 C41 1.512(5) . ?
C40 H40A 0.9900 . ?
C40 H40B 0.9900 . ?
C41 C42 1.520(5) . ?
C41 H41A 0.9900 . ?
C41 H41B 0.9900 . ?
C42 O2 1.462(4) . ?
C42 H42A 0.9900 . ?
C42 H42B 0.9900 . ?
Ce1 O1 2.076(2) . ?
Ce1 N1 2.339(3) . ?
Ce1 N6 2.362(3) . ?
Ce1 N3 2.377(3) . ?
Ce1 N2 2.408(3) . ?
Ce1 N4 2.409(3) . ?
Ce1 N5 2.412(3) . ?
Ce1 O2 2.533(2) . ?
N1 N2 1.376(4) . ?
N3 N4 1.387(4) . ?
N5 N6 1.385(4) . ?
C19 C20 1.459(18) . ?
C19 C22 1.54(2) . ?
C19 C21 1.59(3) . ?
C20 H20A 0.9800 . ?
C20 H20B 0.9800 . ?
C20 H20C 0.9800 . ?
C21 H21A 0.9800 . ?
C21 H21B 0.9800 . ?
C21 H21C 0.9800 . ?
C22 H22A 0.9800 . ?
C22 H22B 0.9800 . ?
C22 H22C 0.9800 . ?
C19A C22A 1.32(10) . ?
C19A C21A 1.47(11) . ?
C19A C20A 1.88(9) . ?
C20A H20D 0.9800 . ?
C20A H20E 0.9800 . ?
C20A H20F 0.9800 . ?
C21A H21D 0.9800 . ?
C21A H21E 0.9800 . ?
C21A H21F 0.9800 . ?
C22A H22D 0.9800 . ?
C22A H22E 0.9800 . ?
C22A H22F 0.9800 . ?

loop_
_geom_angle_atom_site_label_1
_geom_angle_atom_site_label_2
_geom_angle_atom_site_label_3
_geom_angle
_geom_angle_site_symmetry_1
_geom_angle_site_symmetry_3
_geom_angle_publ_flag
O1 C1 C3 118.5(3) . 3_576 ?
O1 C1 C2 119.6(3) . . ?
C3 C1 C2 121.8(3) 3_576 . ?
C3 C2 C1 119.3(3) . . ?
C3 C2 C13 120.9(3) . . ?
C1 C2 C13 119.8(3) . . ?
C2 C3 C1 118.9(3) . 3_576 ?
C2 C3 C14 121.6(3) . . ?
C1 C3 C14 119.5(3) 3_576 . ?
N1 C4 C5 107.8(3) . . ?
N1 C4 C15 120.6(3) . . ?
C5 C4 C15 131.6(3) . . ?
C4 C5 C6 107.2(3) . . ?
C4 C5 H5 126.4 . . ?
C6 C5 H5 126.4 . . ?
N2 C6 C5 108.1(3) . . ?
N2 C6 C19A 123(4) . . ?
C5 C6 C19A 129(4) . . ?
N2 C6 C19 121.8(9) . . ?
C5 C6 C19 130.0(9) . . ?
N3 C7 C8 108.7(3) . . ?
N3 C7 C27 121.1(3) . . ?
C8 C7 C27 130.2(4) . . ?
C7 C8 C9 106.6(3) . . ?
C7 C8 H8 126.7 . . ?
C9 C8 H8 126.7 . . ?
N4 C9 C8 108.6(3) . . ?
N4 C9 C23 120.1(3) . . ?
C8 C9 C23 131.3(4) . . ?
N5 C10 C11 109.2(3) . . ?
N5 C10 C31 122.3(3) . . ?
C11 C10 C31 128.5(3) . . ?
C12 C11 C10 106.2(3) . . ?
C12 C11 H11 126.9 . . ?
C10 C11 H11 126.9 . . ?
N6 C12 C11 108.5(3) . . ?
N6 C12 C35 120.5(3) . . ?
C11 C12 C35 131.0(3) . . ?
C2 C13 H13A 109.5 . . ?
C2 C13 H13B 109.5 . . ?
H13A C13 H13B 109.5 . . ?
C2 C13 H13C 109.5 . . ?
H13A C13 H13C 109.5 . . ?
H13B C13 H13C 109.5 . . ?
C3 C14 H14A 109.5 . . ?
C3 C14 H14B 109.5 . . ?
H14A C14 H14B 109.5 . . ?
C3 C14 H14C 109.5 . . ?
H14A C14 H14C 109.5 . . ?
H14B C14 H14C 109.5 . . ?
C4 C15 C18 109.6(3) . . ?
C4 C15 C17 108.9(3) . . ?
C18 C15 C17 109.5(3) . . ?
C4 C15 C16 110.3(3) . . ?
C18 C15 C16 109.5(3) . . ?
C17 C15 C16 108.9(3) . . ?
C15 C16 H16A 109.5 . . ?
C15 C16 H16B 109.5 . . ?
H16A C16 H16B 109.5 . . ?
C15 C16 H16C 109.5 . . ?
H16A C16 H16C 109.5 . . ?
H16B C16 H16C 109.5 . . ?
C15 C17 H17A 109.5 . . ?
C15 C17 H17B 109.5 . . ?
H17A C17 H17B 109.5 . . ?
C15 C17 H17C 109.5 . . ?
H17A C17 H17C 109.5 . . ?
H17B C17 H17C 109.5 . . ?
C15 C18 H18A 109.5 . . ?
C15 C18 H18B 109.5 . . ?
H18A C18 H18B 109.5 . . ?
C15 C18 H18C 109.5 . . ?
H18A C18 H18C 109.5 . . ?
H18B C18 H18C 109.5 . . ?
C9 C23 C24 109.6(3) . . ?
C9 C23 C26 109.6(3) . . ?
C24 C23 C26 108.9(4) . . ?
C9 C23 C25 109.1(3) . . ?
C24 C23 C25 110.1(4) . . ?
C26 C23 C25 109.5(4) . . ?
C23 C24 H24A 109.5 . . ?
C23 C24 H24B 109.5 . . ?
H24A C24 H24B 109.5 . . ?
C23 C24 H24C 109.5 . . ?
H24A C24 H24C 109.5 . . ?
H24B C24 H24C 109.5 . . ?
C23 C25 H25A 109.5 . . ?
C23 C25 H25B 109.5 . . ?
H25A C25 H25B 109.5 . . ?
C23 C25 H25C 109.5 . . ?
H25A C25 H25C 109.5 . . ?
H25B C25 H25C 109.5 . . ?
C23 C26 H26A 109.5 . . ?
C23 C26 H26B 109.5 . . ?
H26A C26 H26B 109.5 . . ?
C23 C26 H26C 109.5 . . ?
H26A C26 H26C 109.5 . . ?
H26B C26 H26C 109.5 . . ?
C7 C27 C28 110.3(3) . . ?
C7 C27 C30 110.0(3) . . ?
C28 C27 C30 109.1(3) . . ?
C7 C27 C29 108.2(3) . . ?
C28 C27 C29 110.3(4) . . ?
C30 C27 C29 108.8(4) . . ?
C27 C28 H28A 109.5 . . ?
C27 C28 H28B 109.5 . . ?
H28A C28 H28B 109.5 . . ?
C27 C28 H28C 109.5 . . ?
H28A C28 H28C 109.5 . . ?
H28B C28 H28C 109.5 . . ?
C27 C29 H29A 109.5 . . ?
C27 C29 H29B 109.5 . . ?
H29A C29 H29B 109.5 . . ?
C27 C29 H29C 109.5 . . ?
H29A C29 H29C 109.5 . . ?
H29B C29 H29C 109.5 . . ?
C27 C30 H30A 109.5 . . ?
C27 C30 H30B 109.5 . . ?
H30A C30 H30B 109.5 . . ?
C27 C30 H30C 109.5 . . ?
H30A C30 H30C 109.5 . . ?
H30B C30 H30C 109.5 . . ?
C10 C31 C32 110.5(3) . . ?
C10 C31 C33 108.8(3) . . ?
C32 C31 C33 110.0(3) . . ?
C10 C31 C34 109.1(3) . . ?
C32 C31 C34 109.6(3) . . ?
C33 C31 C34 108.9(3) . . ?
C31 C32 H32A 109.5 . . ?
C31 C32 H32B 109.5 . . ?
H32A C32 H32B 109.5 . . ?
C31 C32 H32C 109.5 . . ?
H32A C32 H32C 109.5 . . ?
H32B C32 H32C 109.5 . . ?
C31 C33 H33A 109.5 . . ?
C31 C33 H33B 109.5 . . ?
H33A C33 H33B 109.5 . . ?
C31 C33 H33C 109.5 . . ?
H33A C33 H33C 109.5 . . ?
H33B C33 H33C 109.5 . . ?
C31 C34 H34A 109.5 . . ?
C31 C34 H34B 109.5 . . ?
H34A C34 H34B 109.5 . . ?
C31 C34 H34C 109.5 . . ?
H34A C34 H34C 109.5 . . ?
H34B C34 H34C 109.5 . . ?
C12 C35 C36 109.7(3) . . ?
C12 C35 C38 109.1(3) . . ?
C36 C35 C38 109.9(3) . . ?
C12 C35 C37 109.1(3) . . ?
C36 C35 C37 109.4(3) . . ?
C38 C35 C37 109.5(3) . . ?
C35 C36 H36A 109.5 . . ?
C35 C36 H36B 109.5 . . ?
H36A C36 H36B 109.5 . . ?
C35 C36 H36C 109.5 . . ?
H36A C36 H36C 109.5 . . ?
H36B C36 H36C 109.5 . . ?
C35 C37 H37A 109.5 . . ?
C35 C37 H37B 109.5 . . ?
H37A C37 H37B 109.5 . . ?
C35 C37 H37C 109.5 . . ?
H37A C37 H37C 109.5 . . ?
H37B C37 H37C 109.5 . . ?
C35 C38 H38A 109.5 . . ?
C35 C38 H38B 109.5 . . ?
H38A C38 H38B 109.5 . . ?
C35 C38 H38C 109.5 . . ?
H38A C38 H38C 109.5 . . ?
H38B C38 H38C 109.5 . . ?
O2 C39 C40 104.7(3) . . ?
O2 C39 H39A 110.8 . . ?
C40 C39 H39A 110.8 . . ?
O2 C39 H39B 110.8 . . ?
C40 C39 H39B 110.8 . . ?
H39A C39 H39B 108.9 . . ?
C41 C40 C39 102.0(3) . . ?
C41 C40 H40A 111.4 . . ?
C39 C40 H40A 111.4 . . ?
C41 C40 H40B 111.4 . . ?
C39 C40 H40B 111.4 . . ?
H40A C40 H40B 109.2 . . ?
C40 C41 C42 102.3(3) . . ?
C40 C41 H41A 111.3 . . ?
C42 C41 H41A 111.3 . . ?
C40 C41 H41B 111.3 . . ?
C42 C41 H41B 111.3 . . ?
H41A C41 H41B 109.2 . . ?
O2 C42 C41 104.6(3) . . ?
O2 C42 H42A 110.8 . . ?
C41 C42 H42A 110.8 . . ?
O2 C42 H42B 110.8 . . ?
C41 C42 H42B 110.8 . . ?
H42A C42 H42B 108.9 . . ?
O1 Ce1 N1 87.68(10) . . ?
O1 Ce1 N6 98.66(9) . . ?
N1 Ce1 N6 89.92(10) . . ?
O1 Ce1 N3 96.81(10) . . ?
N1 Ce1 N3 94.23(10) . . ?
N6 Ce1 N3 164.13(9) . . ?
O1 Ce1 N2 121.34(10) . . ?
N1 Ce1 N2 33.67(9) . . ?
N6 Ce1 N2 86.05(10) . . ?
N3 Ce1 N2 88.94(10) . . ?
O1 Ce1 N4 86.18(9) . . ?
N1 Ce1 N4 125.69(10) . . ?
N6 Ce1 N4 144.33(10) . . ?
N3 Ce1 N4 33.69(9) . . ?
N2 Ce1 N4 121.52(10) . . ?
O1 Ce1 N5 91.07(9) . . ?
N1 Ce1 N5 122.57(10) . . ?
N6 Ce1 N5 33.71(9) . . ?
N3 Ce1 N5 142.69(10) . . ?
N2 Ce1 N5 117.59(10) . . ?
N4 Ce1 N5 111.46(10) . . ?
O1 Ce1 O2 153.10(9) . . ?
N1 Ce1 O2 119.19(9) . . ?
N6 Ce1 O2 83.60(9) . . ?
N3 Ce1 O2 81.01(9) . . ?
N2 Ce1 O2 85.52(9) . . ?
N4 Ce1 O2 77.20(9) . . ?
N5 Ce1 O2 75.91(8) . . ?
C4 N1 N2 108.7(3) . . ?
C4 N1 Ce1 175.2(3) . . ?
N2 N1 Ce1 75.91(17) . . ?
C6 N2 N1 108.2(3) . . ?
C6 N2 Ce1 177.8(3) . . ?
N1 N2 Ce1 70.42(17) . . ?
C7 N3 N4 108.2(3) . . ?
C7 N3 Ce1 171.2(2) . . ?
N4 N3 Ce1 74.40(18) . . ?
C9 N4 N3 107.9(3) . . ?
C9 N4 Ce1 172.1(2) . . ?
N3 N4 Ce1 71.91(18) . . ?
C10 N5 N6 107.5(3) . . ?
C10 N5 Ce1 178.4(2) . . ?
N6 N5 Ce1 71.17(17) . . ?
C12 N6 N5 108.6(3) . . ?
C12 N6 Ce1 176.1(2) . . ?
N5 N6 Ce1 75.12(18) . . ?
C1 O1 Ce1 170.1(2) . . ?
C39 O2 C42 109.7(3) . . ?
C39 O2 Ce1 124.21(19) . . ?
C42 O2 Ce1 126.1(2) . . ?
C20 C19 C6 111.5(15) . . ?
C20 C19 C22 114.3(12) . . ?
C6 C19 C22 109.2(13) . . ?
C20 C19 C21 108.7(13) . . ?
C6 C19 C21 106.5(11) . . ?
C22 C19 C21 106.2(14) . . ?
C19 C20 H20A 109.5 . . ?
C19 C20 H20B 109.5 . . ?
H20A C20 H20B 109.5 . . ?
C19 C20 H20C 109.5 . . ?
H20A C20 H20C 109.5 . . ?
H20B C20 H20C 109.5 . . ?
C19 C21 H21A 109.5 . . ?
C19 C21 H21B 109.5 . . ?
H21A C21 H21B 109.5 . . ?
C19 C21 H21C 109.5 . . ?
H21A C21 H21C 109.5 . . ?
H21B C21 H21C 109.5 . . ?
C19 C22 H22A 109.5 . . ?
C19 C22 H22B 109.5 . . ?
H22A C22 H22B 109.5 . . ?
C19 C22 H22C 109.5 . . ?
H22A C22 H22C 109.5 . . ?
H22B C22 H22C 109.5 . . ?
C22A C19A C6 123(8) . . ?
C22A C19A C21A 116(8) . . ?
C6 C19A C21A 118(7) . . ?
C22A C19A C20A 93(5) . . ?
C6 C19A C20A 99(6) . . ?
C21A C19A C20A 97(4) . . ?
C19A C20A H20D 109.5 . . ?
C19A C20A H20E 109.5 . . ?
H20D C20A H20E 109.5 . . ?
C19A C20A H20F 109.5 . . ?
H20D C20A H20F 109.5 . . ?
H20E C20A H20F 109.5 . . ?
C19A C21A H21D 109.5 . . ?
C19A C21A H21E 109.5 . . ?
H21D C21A H21E 109.5 . . ?
C19A C21A H21F 109.5 . . ?
H21D C21A H21F 109.5 . . ?
H21E C21A H21F 109.5 . . ?
C19A C22A H22D 109.5 . . ?
C19A C22A H22E 109.5 . . ?
H22D C22A H22E 109.5 . . ?
C19A C22A H22F 109.5 . . ?
H22D C22A H22F 109.5 . . ?
H22E C22A H22F 109.5 . . ?

_refine_diff_density_max         0.747
_refine_diff_density_min         -0.992
_refine_diff_density_rms         0.096

_shelx_res_file                  
;

TITL p21n_100 in P2(1)/n
    Ce(tBu2pz)3(duro).res
    created by SHELXL-2018/3 at 09:19:32 on 24-Jul-2020
CELL 0.71073 11.7195 18.0849 21.3488 90 95.3481 90
ZERR 2 0.0004 0.0007 0.0008 0 0.0015 0
LATT 1
SYMM 0.5-X,0.5+Y,0.5-Z
SFAC C H Ce N O
UNIT 168 284 4 24 8
LIST 4 ! automatically inserted. Change 6 to 4 for CHECKCIF!!
RIGU 0.001 C19 > C22 C19A > C22A
SIMU 0.01 C19 > C22 C19A > C22A
L.S. 20
PLAN  70
TEMP -173
SIZE 0.1 0.01 0.02
fmap 2
BOND $H
ACTA

WGHT    0.006100    5.002200
FVAR       0.07112   0.80698
C1    1    0.045000    0.946961    0.462915    11.00000    0.01248    0.01482 =
         0.01311   -0.00369    0.00214    0.00025
C2    1   -0.074708    0.956566    0.459532    11.00000    0.01116    0.01791 =
         0.01472   -0.00049   -0.00069   -0.00015
C3    1   -0.120276    1.009134    0.497701    11.00000    0.01095    0.01620 =
         0.01341   -0.00069   -0.00053    0.00294
C4    1    0.096803    0.703883    0.533788    11.00000    0.01091    0.02462 =
         0.01821   -0.00457    0.00270   -0.00506
C5    1    0.126344    0.629927    0.531225    11.00000    0.02025    0.02025 =
         0.01865    0.00359    0.00363   -0.00181
AFIX  43
H5    2    0.120919    0.594259    0.563480    11.00000   -1.20000
AFIX   0
C6    1    0.165375    0.617633    0.472707    11.00000    0.02122    0.01592 =
         0.01943   -0.00492    0.00411   -0.00580
C7    1   -0.129723    0.745520    0.306457    11.00000    0.01147    0.01905 =
         0.02175   -0.00848    0.00188   -0.00491
C8    1   -0.162564    0.795247    0.258965    11.00000    0.01614    0.02543 =
         0.02491   -0.00888   -0.00458   -0.00319
AFIX  43
H8    2   -0.233527    0.796020    0.233530    11.00000   -1.20000
AFIX   0
C9    1   -0.071360    0.843937    0.255709    11.00000    0.01253    0.02111 =
         0.01931   -0.00632   -0.00194    0.00116
C10   1    0.433341    0.894005    0.370136    11.00000    0.01340    0.01670 =
         0.01532   -0.00314    0.00256   -0.00280
C11   1    0.514087    0.866926    0.416467    11.00000    0.01265    0.02247 =
         0.02263   -0.00055    0.00108   -0.00489
AFIX  43
H11   2    0.592452    0.880765    0.423340    11.00000   -1.20000
AFIX   0
C12   1    0.457341    0.815861    0.450460    11.00000    0.01413    0.01163 =
         0.01688   -0.00335    0.00338    0.00068
C13   1   -0.151649    0.909134    0.415501    11.00000    0.01599    0.02762 =
         0.02390   -0.01350    0.00360    0.00229
AFIX 137
H13A  2   -0.105909    0.884776    0.385339    11.00000   -1.50000
H13B  2   -0.210253    0.940189    0.392776    11.00000   -1.50000
H13C  2   -0.188781    0.871617    0.439778    11.00000   -1.50000
AFIX   0
C14   1   -0.247423    1.020089    0.497665    11.00000    0.01060    0.02100 =
         0.02919   -0.00924   -0.00058   -0.00082
AFIX 137
H14A  2   -0.264666    1.039385    0.538630    11.00000   -1.50000
H14B  2   -0.286610    0.972673    0.489741    11.00000   -1.50000
H14C  2   -0.273889    1.055353    0.464599    11.00000   -1.50000
AFIX   0
C15   1    0.048340    0.748957    0.584480    11.00000    0.01673    0.02459 =
         0.01428    0.00041    0.00407    0.00129
C16   1    0.131363    0.811323    0.606561    11.00000    0.03120    0.02823 =
         0.02444   -0.00914    0.01513   -0.00294
AFIX 137
H16A  2    0.203834    0.789957    0.624784    11.00000   -1.50000
H16B  2    0.097620    0.841238    0.638373    11.00000   -1.50000
H16C  2    0.145649    0.842596    0.570626    11.00000   -1.50000
AFIX   0
C17   1   -0.065279    0.782945    0.557869    11.00000    0.02571    0.04874 =
         0.01927    0.00311    0.00739    0.01153
AFIX 137
H17A  2   -0.052882    0.813048    0.520940    11.00000   -1.50000
H17B  2   -0.095723    0.814147    0.589952    11.00000   -1.50000
H17C  2   -0.120138    0.743450    0.545639    11.00000   -1.50000
AFIX   0
C18   1    0.028182    0.699165    0.640165    11.00000    0.02700    0.03069 =
         0.02166   -0.00341    0.00810   -0.00018
AFIX 137
H18A  2   -0.027101    0.660471    0.626390    11.00000   -1.50000
H18B  2   -0.002050    0.728751    0.673347    11.00000   -1.50000
H18C  2    0.100760    0.676321    0.656493    11.00000   -1.50000
AFIX   0
C23   1   -0.058187    0.911207    0.215322    11.00000    0.02723    0.02670 =
         0.03320    0.00974   -0.01222   -0.00680
C24   1    0.047491    0.902317    0.179044    11.00000    0.03134    0.05551 =
         0.04553    0.02979   -0.00630   -0.01329
AFIX 137
H24A  2    0.116220    0.899130    0.208806    11.00000   -1.50000
H24B  2    0.053851    0.945047    0.151354    11.00000   -1.50000
H24C  2    0.040128    0.857076    0.153722    11.00000   -1.50000
AFIX   0
C25   1   -0.045548    0.979912    0.257488    11.00000    0.06691    0.02479 =
         0.05806    0.00889   -0.03191   -0.01165
AFIX 137
H25A  2   -0.115251    0.986494    0.278915    11.00000   -1.50000
H25B  2   -0.033641    1.023548    0.231668    11.00000   -1.50000
H25C  2    0.020327    0.973605    0.288828    11.00000   -1.50000
AFIX   0
C26   1   -0.164068    0.919547    0.168238    11.00000    0.03932    0.03698 =
         0.03889    0.01369   -0.01107   -0.00508
AFIX 137
H26A  2   -0.172728    0.875317    0.141700    11.00000   -1.50000
H26B  2   -0.155055    0.963064    0.141793    11.00000   -1.50000
H26C  2   -0.232248    0.925603    0.191060    11.00000   -1.50000
AFIX   0
C27   1   -0.192888    0.679746    0.330175    11.00000    0.02050    0.02457 =
         0.02087   -0.00459    0.00515   -0.00780
C28   1   -0.165618    0.671207    0.400712    11.00000    0.03588    0.03707 =
         0.03588    0.01086    0.00555   -0.01474
AFIX 137
H28A  2   -0.083378    0.662119    0.410160    11.00000   -1.50000
H28B  2   -0.208953    0.629428    0.415632    11.00000   -1.50000
H28C  2   -0.186918    0.716559    0.421886    11.00000   -1.50000
AFIX   0
C29   1   -0.155840    0.610674    0.296031    11.00000    0.06859    0.02900 =
         0.07023   -0.01551    0.03797   -0.02255
AFIX 137
H29A  2   -0.174945    0.616589    0.250634    11.00000   -1.50000
H29B  2   -0.195895    0.567382    0.310804    11.00000   -1.50000
H29C  2   -0.072941    0.603793    0.304776    11.00000   -1.50000
AFIX   0
C30   1   -0.321657    0.689973    0.315628    11.00000    0.02779    0.06057 =
         0.03674    0.00618   -0.00016   -0.01802
AFIX 137
H30A  2   -0.346067    0.734775    0.336489    11.00000   -1.50000
H30B  2   -0.361831    0.647048    0.330974    11.00000   -1.50000
H30C  2   -0.339911    0.694676    0.270065    11.00000   -1.50000
AFIX   0
C31   1    0.448714    0.952163    0.320595    11.00000    0.01499    0.01879 =
         0.02032    0.00243   -0.00155   -0.00504
C32   1    0.338516    0.962428    0.278443    11.00000    0.03466    0.04524 =
         0.03513    0.01951   -0.01217   -0.01819
AFIX 137
H32A  2    0.316845    0.915504    0.257666    11.00000   -1.50000
H32B  2    0.349936    1.000044    0.246580    11.00000   -1.50000
H32C  2    0.277488    0.978376    0.303818    11.00000   -1.50000
AFIX   0
C33   1    0.483255    1.024880    0.353303    11.00000    0.03851    0.02061 =
         0.03253    0.00287   -0.00162   -0.00309
AFIX 137
H33A  2    0.425630    1.038687    0.381634    11.00000   -1.50000
H33B  2    0.488466    1.063715    0.321681    11.00000   -1.50000
H33C  2    0.557854    1.018944    0.377600    11.00000   -1.50000
AFIX   0
C34   1    0.544399    0.927771    0.281010    11.00000    0.04791    0.03263 =
         0.02796    0.00539    0.01783   -0.00561
AFIX 137
H34A  2    0.616188    0.922752    0.308126    11.00000   -1.50000
H34B  2    0.554020    0.964840    0.248434    11.00000   -1.50000
H34C  2    0.524251    0.880105    0.261125    11.00000   -1.50000
AFIX   0
C35   1    0.499092    0.768473    0.506771    11.00000    0.01229    0.02243 =
         0.01757    0.00306    0.00005    0.00178
C36   1    0.622330    0.788420    0.528839    11.00000    0.02414    0.05008 =
         0.03015    0.01715   -0.00726   -0.00197
AFIX 137
H36A  2    0.670500    0.781563    0.494151    11.00000   -1.50000
H36B  2    0.649897    0.756395    0.564075    11.00000   -1.50000
H36C  2    0.626034    0.840162    0.542515    11.00000   -1.50000
AFIX   0
C37   1    0.492745    0.687018    0.487586    11.00000    0.05367    0.02303 =
         0.02797    0.00469   -0.00619    0.00659
AFIX 137
H37A  2    0.412825    0.673538    0.475206    11.00000   -1.50000
H37B  2    0.522778    0.656303    0.523193    11.00000   -1.50000
H37C  2    0.538564    0.679002    0.452063    11.00000   -1.50000
AFIX   0
C38   1    0.422590    0.781856    0.559516    11.00000    0.02840    0.04351 =
         0.02046    0.01026    0.00490    0.00888
AFIX 137
H38A  2    0.424425    0.834426    0.570701    11.00000   -1.50000
H38B  2    0.450315    0.752416    0.596369    11.00000   -1.50000
H38C  2    0.343794    0.767339    0.545424    11.00000   -1.50000
AFIX   0
C39   1    0.354574    0.716641    0.293979    11.00000    0.01506    0.02662 =
         0.02412   -0.00618    0.00725    0.00358
AFIX  23
H39A  2    0.392066    0.699302    0.334818    11.00000   -1.20000
H39B  2    0.393384    0.762229    0.281505    11.00000   -1.20000
AFIX   0
C40   1    0.358528    0.657236    0.243959    11.00000    0.02103    0.02553 =
         0.02569   -0.00446    0.01348    0.00083
AFIX  23
H40A  2    0.430017    0.660291    0.222777    11.00000   -1.20000
H40B  2    0.351905    0.607174    0.262029    11.00000   -1.20000
AFIX   0
C41   1    0.254822    0.676096    0.199321    11.00000    0.02863    0.02883 =
         0.02105   -0.01076    0.00962   -0.00433
AFIX  23
H41A  2    0.229368    0.633081    0.172937    11.00000   -1.20000
H41B  2    0.270729    0.718147    0.171746    11.00000   -1.20000
AFIX   0
C42   1    0.166445    0.696655    0.244092    11.00000    0.01904    0.02927 =
         0.01589   -0.00887   -0.00014   -0.00239
AFIX  23
H42A  2    0.110147    0.732338    0.224184    11.00000   -1.20000
H42B  2    0.125069    0.652236    0.256914    11.00000   -1.20000
AFIX   0
CE1   3    0.152767    0.799403    0.387279    11.00000    0.01088    0.01439 =
         0.01204   -0.00441    0.00303   -0.00106
N1    4    0.117763    0.735331    0.478724    11.00000    0.01388    0.02058 =
         0.01322   -0.00549    0.00392   -0.00108
N2    4    0.159403    0.682076    0.440812    11.00000    0.02297    0.01738 =
         0.01718   -0.00378    0.00920   -0.00107
N3    4   -0.022421    0.762508    0.330825    11.00000    0.01542    0.01648 =
         0.01649   -0.00315    0.00659   -0.00232
N4    4    0.013772    0.824121    0.299414    11.00000    0.01439    0.01756 =
         0.01837   -0.00453    0.00289   -0.00264
N5    4    0.332537    0.860294    0.375181    11.00000    0.01160    0.01830 =
         0.01022   -0.00227    0.00148    0.00103
N6    4    0.347745    0.811460    0.425252    11.00000    0.02007    0.01182 =
         0.01347    0.00068    0.00313   -0.00226
O1    5    0.089849    0.893448    0.428005    11.00000    0.01372    0.02032 =
         0.01798   -0.00657    0.00085    0.00184
O2    5    0.233030    0.729988    0.298155    11.00000    0.01253    0.02271 =
         0.02018   -0.01112    0.00297   -0.00230
PART 1
C19   1    0.201993    0.545099    0.442395    21.00000    0.04388    0.01403 =
         0.02444   -0.00439    0.01464    0.00072
C20   1    0.106715    0.493099    0.432972    21.00000    0.05200    0.02866 =
         0.06441   -0.01977    0.01946   -0.01024
AFIX 137
H20A  2    0.076205    0.483227    0.473354    21.00000   -1.50000
H20B  2    0.133686    0.446776    0.415643    21.00000   -1.50000
H20C  2    0.046273    0.514374    0.403592    21.00000   -1.50000
AFIX   0
C21   1    0.298730    0.509733    0.490104    21.00000    0.05501    0.01676 =
         0.03153    0.00492    0.01428    0.00764
AFIX 137
H21A  2    0.363545    0.543997    0.496542    21.00000   -1.50000
H21B  2    0.324661    0.463108    0.472822    21.00000   -1.50000
H21C  2    0.267743    0.500247    0.530421    21.00000   -1.50000
AFIX   0
C22   1    0.259617    0.563354    0.382156    21.00000    0.03889    0.01785 =
         0.02136   -0.00170    0.01091    0.00786
AFIX 137
H22A  2    0.205413    0.590174    0.352674    21.00000   -1.50000
H22B  2    0.282600    0.517365    0.362556    21.00000   -1.50000
H22C  2    0.327435    0.594119    0.392978    21.00000   -1.50000
AFIX   0
PART 2
C19A  1    0.206916    0.552504    0.447623   -21.00000    0.04233    0.01891 =
         0.03196   -0.00660    0.00629   -0.00237
C20A  1    0.072899    0.520014    0.400532   -21.00000    0.04106    0.02357 =
         0.03708   -0.01227    0.00738   -0.00310
AFIX 137
H20D  2    0.051088    0.555688    0.366984   -21.00000   -1.50000
H20E  2    0.010874    0.515732    0.428096   -21.00000   -1.50000
H20F  2    0.086814    0.471672    0.381948   -21.00000   -1.50000
AFIX   0
C21A  1    0.221020    0.487738    0.489258   -21.00000    0.05982    0.02504 =
         0.03635   -0.00148    0.01054    0.00573
AFIX 137
H21D  2    0.264899    0.449594    0.469413   -21.00000   -1.50000
H21E  2    0.145484    0.468133    0.496660   -21.00000   -1.50000
H21F  2    0.262077    0.502318    0.529452   -21.00000   -1.50000
AFIX   0
C22A  1    0.266601    0.551869    0.398217   -21.00000    0.04477    0.02118 =
         0.03192   -0.00657    0.00705   -0.00223
AFIX 137
H22D  2    0.348258    0.546634    0.412174   -21.00000   -1.50000
H22E  2    0.254049    0.598275    0.374886   -21.00000   -1.50000
H22F  2    0.241845    0.510226    0.370879   -21.00000   -1.50000
PART 0
AFIX   0
HKLF 4


REM  p21n_100 in P2(1)/n
REM wR2 = 0.0749, GooF = S = 1.071, Restrained GooF = 1.064 for all data
REM R1 = 0.0417 for 6408 Fo > 4sig(Fo) and 0.0652 for all 8250 data
REM 520 parameters refined using 138 restraints

END

WGHT      0.0061      4.9962

REM Highest difference peak  0.747,  deepest hole -0.992,  1-sigma level  0.096
Q1    1   0.1347  0.7830  0.4313  11.00000  0.05    0.75
Q2    1   0.1726  0.8020  0.3408  11.00000  0.05    0.67
Q3    1   0.1241  0.8122  0.4290  11.00000  0.05    0.65
Q4    1   0.0638  0.6990  0.3666  11.00000  0.05    0.63
Q5    1   0.0170  0.7060  0.3083  11.00000  0.05    0.62
Q6    1   0.2644  0.8046  0.3694  11.00000  0.05    0.58
Q7    1   0.1025  0.7577  0.3961  11.00000  0.05    0.52
Q8    1   0.2094  0.7599  0.3784  11.00000  0.05    0.50
Q9    1   0.0383  0.7980  0.4094  11.00000  0.05    0.45
Q10   1   0.1407  0.5566  0.4131  11.00000  0.05    0.43
Q11   1  -0.1462  0.7047  0.3216  11.00000  0.05    0.42
Q12   1   0.0326  0.8580  0.4178  11.00000  0.05    0.42
Q13   1   0.1568  0.7207  0.3986  11.00000  0.05    0.41
Q14   1   0.1240  0.7365  0.3433  11.00000  0.05    0.39
Q15   1   0.0407  0.6637  0.3067  11.00000  0.05    0.38
Q16   1   0.1783  0.8808  0.4145  11.00000  0.05    0.38
Q17   1   0.0075  0.8823  0.3097  11.00000  0.05    0.38
Q18   1   0.3382  0.8375  0.4026  11.00000  0.05    0.38
Q19   1   0.6432  0.9023  0.4571  11.00000  0.05    0.38
Q20   1  -0.2818  1.0666  0.5079  11.00000  0.05    0.37
Q21   1   0.2899  0.7989  0.4299  11.00000  0.05    0.36
Q22   1   0.1587  0.6874  0.4051  11.00000  0.05    0.36
Q23   1  -0.0026  0.7580  0.5645  11.00000  0.05    0.36
Q24   1   0.7930  0.8066  0.4872  11.00000  0.05    0.36
Q25   1   0.1416  0.8776  0.3796  11.00000  0.05    0.35
Q26   1   0.1913  0.4753  0.5235  11.00000  0.05    0.35
Q27   1   0.1792  0.6557  0.4546  11.00000  0.05    0.33
Q28   1   0.5444  0.7401  0.4965  11.00000  0.05    0.33
Q29   1   0.5115  0.9605  0.3108  11.00000  0.05    0.33
Q30   1   0.0386  0.8446  0.6127  11.00000  0.05    0.32
Q31   1  -0.2372  0.9484  0.1893  11.00000  0.05    0.32
Q32   1  -0.1102  0.8206  0.2473  11.00000  0.05    0.32
Q33   1   0.2434  0.7032  0.3785  11.00000  0.05    0.32
Q34   1   0.0789  0.6654  0.4429  11.00000  0.05    0.32
Q35   1  -0.0202  0.9983  0.3124  11.00000  0.05    0.32
Q36   1   0.0954  0.7212  0.3088  11.00000  0.05    0.32
Q37   1  -0.0280  0.8630  0.0945  11.00000  0.05    0.32
Q38   1   0.5157  0.7993  0.4774  11.00000  0.05    0.32
Q39   1  -0.1690  0.6836  0.3622  11.00000  0.05    0.31
Q40   1   0.3787  0.8730  0.3732  11.00000  0.05    0.31
Q41   1   0.3638  0.5002  0.4159  11.00000  0.05    0.31
Q42   1   0.3755  0.5157  0.4044  11.00000  0.05    0.31
Q43   1   0.3632  0.6994  0.2604  11.00000  0.05    0.31
Q44   1   0.3430  0.8396  0.2630  11.00000  0.05    0.31
Q45   1   0.0819  0.7300  0.5642  11.00000  0.05    0.30
Q46   1  -0.1482  0.8807  0.3121  11.00000  0.05    0.30
Q47   1  -0.0768  0.8665  0.5479  11.00000  0.05    0.30
Q48   1  -0.0449  0.6850  0.3191  11.00000  0.05    0.30
Q49   1   0.0689  0.7680  0.2116  11.00000  0.05    0.30
Q50   1  -0.2110  0.5588  0.4206  11.00000  0.05    0.30
Q51   1  -0.0898  0.9704  0.0842  11.00000  0.05    0.30
Q52   1   0.0880  1.0145  0.3225  11.00000  0.05    0.30
Q53   1   0.2572  0.6938  0.4441  11.00000  0.05    0.30
Q54   1   0.3134  0.9894  0.3278  11.00000  0.05    0.30
Q55   1   0.4784  0.6185  0.4316  11.00000  0.05    0.30
Q56   1  -0.0764  0.7321  0.2974  11.00000  0.05    0.29
Q57   1   0.5512  0.7740  0.5257  11.00000  0.05    0.29
Q58   1   0.3176  0.7571  0.3935  11.00000  0.05    0.29
Q59   1   0.5651  0.5791  0.4613  11.00000  0.05    0.29
Q60   1   0.0223  0.5014  0.4497  11.00000  0.05    0.29
Q61   1   0.0749  0.7830  0.4695  11.00000  0.05    0.29
Q62   1   0.6595  0.7824  0.4523  11.00000  0.05    0.29
Q63   1   0.0352  0.7524  0.3538  11.00000  0.05    0.29
Q64   1   0.3802  0.8964  0.2354  11.00000  0.05    0.29
Q65   1  -0.2569  1.0014  0.3902  11.00000  0.05    0.29
Q66   1   0.1046  0.6615  0.5446  11.00000  0.05    0.29
Q67   1   0.6062  0.6986  0.5002  11.00000  0.05    0.29
Q68   1  -0.1358  0.6822  0.4914  11.00000  0.05    0.29
Q69   1   0.0065  0.8797  0.2116  11.00000  0.05    0.29
Q70   1   0.3610  0.7195  0.3408  11.00000  0.05    0.29
;
_shelx_res_checksum              47140

_chemical_properties_physical    Air-sensitive,Moisture-sensitive
####################################################################### 
# 
# This file contains crystal structure data downloaded from the 
# Cambridge Structural Database (CSD) hosted by the Cambridge 
# Crystallographic Data Centre (CCDC).
# 
# Full information about CCDC data access policies and citation 
# guidelines are available at http://www.ccdc.cam.ac.uk/access/V1 
# 
# Audit and citation data items may have been added by the CCDC. 
# Please retain this information to preserve the provenance of 
# this file and to allow appropriate attribution of the data. 
# 
#######################################################################

data_6-ddq_mo_UB231C_0m_b_pl
_database_code_depnum_ccdc_archive 'CCDC 2022467'
loop_
_audit_author_name
_audit_author_address
'Caecilia Maichle.Moessmer'
;University of Tuebingen
Germany
;
_audit_update_record             
;
2020-08-10 deposited with the CCDC.	2020-11-23 downloaded from the CCDC.
;

_audit_creation_method           SHELXL-2018/3
_shelx_SHELXL_version_number     2018/3
_chemical_name_systematic        ?
_chemical_name_common            ?
_chemical_melting_point          ?
_chemical_formula_moiety         ?
_chemical_formula_sum            'C70 H142 Ce2 Cl2 N2 O10 Si6'
_chemical_formula_weight         1691.53

loop_
_atom_type_symbol
_atom_type_description
_atom_type_scat_dispersion_real
_atom_type_scat_dispersion_imag
_atom_type_scat_source
C C 0.0033 0.0016 'International Tables Vol C Tables 4.2.6.8 and 6.1.1.4'
H H 0.0000 0.0000 'International Tables Vol C Tables 4.2.6.8 and 6.1.1.4'
Ce Ce -0.2486 2.6331 'International Tables Vol C Tables 4.2.6.8 and 6.1.1.4'
Cl Cl 0.1484 0.1585 'International Tables Vol C Tables 4.2.6.8 and 6.1.1.4'
N N 0.0061 0.0033 'International Tables Vol C Tables 4.2.6.8 and 6.1.1.4'
O O 0.0106 0.0060 'International Tables Vol C Tables 4.2.6.8 and 6.1.1.4'
Si Si 0.0817 0.0704 'International Tables Vol C Tables 4.2.6.8 and 6.1.1.4'

_space_group_crystal_system      monoclinic
_space_group_IT_number           15
_space_group_name_H-M_alt        'C 2/c'
_space_group_name_Hall           '-C 2yc'

_shelx_space_group_comment       
;
The symmetry employed for this shelxl refinement is uniquely defined
by the following loop, which should always be used as a source of
symmetry information in preference to the above space-group names.
They are only intended as comments.
;

loop_
_space_group_symop_operation_xyz
'x, y, z'
'-x, y, -z+1/2'
'x+1/2, y+1/2, z'
'-x+1/2, y+1/2, -z+1/2'
'-x, -y, -z'
'x, -y, z-1/2'
'-x+1/2, -y+1/2, -z'
'x+1/2, -y+1/2, z-1/2'

_cell_length_a                   18.228(5)
_cell_length_b                   17.588(4)
_cell_length_c                   28.531(7)
_cell_angle_alpha                90
_cell_angle_beta                 102.369(4)
_cell_angle_gamma                90
_cell_volume                     8935(4)
_cell_formula_units_Z            4
_cell_measurement_temperature    100(2)
_cell_measurement_reflns_used    9013
_cell_measurement_theta_min      2.7385
_cell_measurement_theta_max      30.54

_exptl_crystal_description       block
_exptl_crystal_colour            orange
_exptl_crystal_density_meas      ?
_exptl_crystal_density_method    ?
_exptl_crystal_density_diffrn    1.258
_exptl_crystal_F_000             3560
_exptl_transmission_factor_min   ?
_exptl_transmission_factor_max   ?
_exptl_crystal_size_max          0.191
_exptl_crystal_size_mid          0.169
_exptl_crystal_size_min          0.102
_exptl_absorpt_coefficient_mu    1.194
_shelx_estimated_absorpt_T_min   0.804
_shelx_estimated_absorpt_T_max   0.888
_exptl_absorpt_correction_type   numerical
_exptl_absorpt_correction_T_min  0.5618
_exptl_absorpt_correction_T_max  0.6876
_exptl_absorpt_process_details   sadabs
_exptl_absorpt_special_details   ?
_diffrn_ambient_temperature      100(2)
_diffrn_radiation_wavelength     0.71073
_diffrn_radiation_type           MoK\a
_diffrn_source                   'ImuS-focus sealed tube'
_diffrn_measurement_device_type  'Bruker APEX II DUO'
_diffrn_measurement_method       'omega scans'

_diffrn_detector_area_resol_mean ?
_diffrn_reflns_number            114126
_diffrn_reflns_av_unetI/netI     0.0688
_diffrn_reflns_av_R_equivalents  0.1049
_diffrn_reflns_limit_h_min       -26
_diffrn_reflns_limit_h_max       26
_diffrn_reflns_limit_k_min       -25
_diffrn_reflns_limit_k_max       25
_diffrn_reflns_limit_l_min       -39
_diffrn_reflns_limit_l_max       40
_diffrn_reflns_theta_min         2.288
_diffrn_reflns_theta_max         30.632
_diffrn_reflns_theta_full        25.242
_diffrn_measured_fraction_theta_max 0.992
_diffrn_measured_fraction_theta_full 0.999
_diffrn_reflns_Laue_measured_fraction_max 0.992
_diffrn_reflns_Laue_measured_fraction_full 0.999
_diffrn_reflns_point_group_measured_fraction_max 0.992
_diffrn_reflns_point_group_measured_fraction_full 0.999
_reflns_number_total             13667
_reflns_number_gt                11596
_reflns_threshold_expression     'I > 2\s(I)'
_reflns_Friedel_coverage         0.000
_reflns_Friedel_fraction_max     .
_reflns_Friedel_fraction_full    .

_reflns_special_details          
;
 Reflections were merged by SHELXL according to the crystal
 class for the calculation of statistics and refinement.
 
 _reflns_Friedel_fraction is defined as the number of unique
 Friedel pairs measured divided by the number that would be
 possible theoretically, ignoring centric projections and
 systematic absences.
;

_computing_data_collection       'APEX3 v2017.3-0 (Bruker AXS)'
_computing_cell_refinement       'SAINT V8.38A (Bruker AXS Inc., 2017)'
_computing_data_reduction        'SAINT V8.38A (Bruker AXS Inc., 2017)'
_computing_structure_solution    'XT, VERSION 2014/5,SHELXS-13 (Sheldrick 2008)'
_computing_structure_refinement  'SHELXL-2018/3 (Sheldrick, 2018)'
_computing_molecular_graphics    ?
_computing_publication_material  ?
_refine_special_details          Disorder
_refine_ls_structure_factor_coef Fsqd
_refine_ls_matrix_type           full
_refine_ls_weighting_scheme      calc
_refine_ls_weighting_details     
'w=1/[\s^2^(Fo^2^)+(0.0486P)^2^+13.8188P] where P=(Fo^2^+2Fc^2^)/3'
_atom_sites_solution_primary     ?
_atom_sites_solution_secondary   ?
_atom_sites_solution_hydrogens   geom
_refine_ls_hydrogen_treatment    constr
_refine_ls_extinction_method     none
_refine_ls_extinction_coef       .
_refine_ls_number_reflns         13667
_refine_ls_number_parameters     495
_refine_ls_number_restraints     138
_refine_ls_R_factor_all          0.0544
_refine_ls_R_factor_gt           0.0459
_refine_ls_wR_factor_ref         0.1268
_refine_ls_wR_factor_gt          0.1200
_refine_ls_goodness_of_fit_ref   1.096
_refine_ls_restrained_S_all      1.094
_refine_ls_shift/su_max          0.001
_refine_ls_shift/su_mean         0.000

loop_
_atom_site_label
_atom_site_type_symbol
_atom_site_fract_x
_atom_site_fract_y
_atom_site_fract_z
_atom_site_U_iso_or_equiv
_atom_site_adp_type
_atom_site_occupancy
_atom_site_site_symmetry_order
_atom_site_calc_flag
_atom_site_refinement_flags_posn
_atom_site_refinement_flags_adp
_atom_site_refinement_flags_occupancy
_atom_site_disorder_assembly
_atom_site_disorder_group
C1 C 0.07480(13) -0.07282(12) 0.27908(8) 0.0165(4) Uani 1 1 d . . . . .
C2 C 0.03585(14) -0.00482(11) 0.26406(9) 0.0165(4) Uani 1 1 d . . . . .
C3 C 0.03690(12) -0.14103(11) 0.26426(8) 0.0146(4) Uani 1 1 d . . . . .
C4 C 0.07532(13) -0.21155(13) 0.27847(9) 0.0192(4) Uani 1 1 d . . . . .
C5 C 0.20772(15) 0.26907(13) 0.36321(9) 0.0237(5) Uani 1 1 d . . . . .
H5 H 0.226973 0.319311 0.377026 0.028 Uiso 1 1 calc R U . . .
C6 C 0.14881(18) 0.2416(2) 0.39006(12) 0.0401(7) Uani 1 1 d . . . . .
H6A H 0.107281 0.278081 0.385551 0.060 Uiso 1 1 calc R U . . .
H6B H 0.171563 0.237097 0.424325 0.060 Uiso 1 1 calc R U . . .
H6C H 0.129725 0.191826 0.377542 0.060 Uiso 1 1 calc R U . . .
C7 C 0.17160(16) 0.28113(15) 0.31011(10) 0.0296(6) Uani 1 1 d . . . . .
H7A H 0.130414 0.317819 0.307227 0.044 Uiso 1 1 calc R U . . .
H7B H 0.151961 0.232627 0.295776 0.044 Uiso 1 1 calc R U . . .
H7C H 0.209326 0.300661 0.293345 0.044 Uiso 1 1 calc R U . . .
C8 C 0.35924(14) 0.23455(13) 0.33591(9) 0.0228(5) Uani 1 1 d . . . . .
H8 H 0.331653 0.236789 0.301638 0.027 Uiso 1 1 calc R U . . .
C9 C 0.38939(17) 0.31488(15) 0.34929(11) 0.0325(6) Uani 1 1 d . . . . .
H9A H 0.420131 0.331291 0.326858 0.049 Uiso 1 1 calc R U . . .
H9B H 0.420109 0.314594 0.381993 0.049 Uiso 1 1 calc R U . . .
H9C H 0.347201 0.350051 0.347554 0.049 Uiso 1 1 calc R U . . .
C10 C 0.42460(17) 0.17834(17) 0.33795(12) 0.0360(6) Uani 1 1 d . . . . .
H10A H 0.455322 0.194655 0.315487 0.054 Uiso 1 1 calc R U . . .
H10B H 0.404486 0.127430 0.329082 0.054 Uiso 1 1 calc R U . . .
H10C H 0.455581 0.177159 0.370567 0.054 Uiso 1 1 calc R U . . .
C15 C 0.37922(17) -0.19472(17) 0.32011(11) 0.0328(6) Uani 1 1 d . . . . .
H15 H 0.375677 -0.166669 0.289221 0.039 Uiso 1 1 calc R U . . .
C16 C 0.4384(3) -0.2564(3) 0.32104(17) 0.0739(15) Uani 1 1 d . . . . .
H16A H 0.423481 -0.289139 0.292785 0.111 Uiso 1 1 calc R U . . .
H16B H 0.442656 -0.287059 0.350194 0.111 Uiso 1 1 calc R U . . .
H16C H 0.486907 -0.232739 0.320720 0.111 Uiso 1 1 calc R U . . .
C17 C 0.3013(2) -0.2295(2) 0.31803(13) 0.0468(8) Uani 1 1 d . . . . .
H17A H 0.287271 -0.261254 0.289255 0.070 Uiso 1 1 calc R U . . .
H17B H 0.264337 -0.188783 0.316866 0.070 Uiso 1 1 calc R U . . .
H17C H 0.302700 -0.260827 0.346624 0.070 Uiso 1 1 calc R U . . .
C18 C 0.49257(16) -0.07085(16) 0.36375(11) 0.0311(6) Uani 1 1 d . . . . .
H18 H 0.533563 -0.109706 0.368718 0.037 Uiso 1 1 calc R U . . .
C19 C 0.4852(2) -0.0386(2) 0.31293(13) 0.0479(8) Uani 1 1 d . . . . .
H19A H 0.532040 -0.012978 0.310580 0.072 Uiso 1 1 calc R U . . .
H19B H 0.443679 -0.002069 0.306254 0.072 Uiso 1 1 calc R U . . .
H19C H 0.475241 -0.080135 0.289542 0.072 Uiso 1 1 calc R U . . .
C20 C 0.5166(3) -0.00855(19) 0.40104(16) 0.0489(10) Uani 1 1 d . . . . .
H20A H 0.559913 0.018722 0.394051 0.073 Uiso 1 1 calc R U . . .
H20B H 0.530388 -0.031407 0.433043 0.073 Uiso 1 1 calc R U . . .
H20C H 0.474950 0.027089 0.399982 0.073 Uiso 1 1 calc R U . . .
C21 C 0.41080(14) -0.16519(14) 0.43056(9) 0.0237(5) Uani 1 1 d . . . . .
H21 H 0.370950 -0.205131 0.427007 0.028 Uiso 1 1 calc R U . . .
C22 C 0.39463(19) -0.10815(17) 0.46764(10) 0.0356(7) Uani 1 1 d . . . . .
H22A H 0.393364 -0.134814 0.497615 0.053 Uiso 1 1 calc R U . . .
H22B H 0.345996 -0.083716 0.455353 0.053 Uiso 1 1 calc R U . . .
H22C H 0.434195 -0.069422 0.473674 0.053 Uiso 1 1 calc R U . . .
C23 C 0.48585(17) -0.20556(17) 0.44797(12) 0.0367(7) Uani 1 1 d . . . . .
H23A H 0.487172 -0.228398 0.479475 0.055 Uiso 1 1 calc R U . . .
H23B H 0.526882 -0.168753 0.450556 0.055 Uiso 1 1 calc R U . . .
H23C H 0.491664 -0.245459 0.425065 0.055 Uiso 1 1 calc R U . . .
C24 C 0.2047(2) -0.0645(2) 0.50866(11) 0.0449(8) Uani 1 1 d . . . . .
H24 H 0.238715 -0.109298 0.509209 0.054 Uiso 1 1 calc R U . . .
C25 C 0.2564(3) 0.0039(3) 0.52468(19) 0.0702(16) Uani 1 1 d . . . . .
H25A H 0.287690 -0.006032 0.556548 0.105 Uiso 1 1 calc R U . . .
H25B H 0.225844 0.049415 0.525986 0.105 Uiso 1 1 calc R U . . .
H25C H 0.288669 0.012104 0.501719 0.105 Uiso 1 1 calc R U . . .
C26 C 0.1566(3) -0.0819(3) 0.54616(12) 0.0630(12) Uani 1 1 d . . . . .
H26A H 0.189743 -0.091357 0.577495 0.095 Uiso 1 1 calc R U . . .
H26B H 0.125631 -0.127012 0.536127 0.095 Uiso 1 1 calc R U . . .
H26C H 0.124060 -0.038368 0.548530 0.095 Uiso 1 1 calc R U . . .
C27 C 0.05656(18) -0.00487(14) 0.44263(11) 0.0274(6) Uani 1 1 d . . . . .
H27 H 0.026902 -0.032964 0.462777 0.033 Uiso 1 1 calc R U . . .
C28 C 0.0703(2) 0.07596(18) 0.46295(14) 0.0426(8) Uani 1 1 d . . . . .
H28A H 0.022679 0.103766 0.457407 0.064 Uiso 1 1 calc R U . . .
H28B H 0.105479 0.102380 0.446932 0.064 Uiso 1 1 calc R U . . .
H28C H 0.091688 0.073304 0.497494 0.064 Uiso 1 1 calc R U . . .
C30 C 0.12552(15) -0.15740(14) 0.42027(10) 0.0269(5) Uani 1 1 d . . . . .
H30 H 0.094769 -0.151118 0.386990 0.032 Uiso 1 1 calc R U . . .
C31 C 0.0093(2) -0.00201(17) 0.39101(14) 0.0377(8) Uani 1 1 d . . . . .
H31A H -0.038152 0.024376 0.390820 0.057 Uiso 1 1 calc R U . . .
H31B H -0.001253 -0.053909 0.378929 0.057 Uiso 1 1 calc R U . . .
H31C H 0.037088 0.025313 0.370439 0.057 Uiso 1 1 calc R U . . .
C32 C 0.07879(18) -0.20551(18) 0.44775(12) 0.0394(7) Uani 1 1 d . . . . .
H32A H 0.064733 -0.253371 0.430581 0.059 Uiso 1 1 calc R U . . .
H32B H 0.033300 -0.177559 0.450306 0.059 Uiso 1 1 calc R U . . .
H32C H 0.108407 -0.216413 0.479966 0.059 Uiso 1 1 calc R U . . .
C33 C 0.19620(19) -0.20108(17) 0.41579(13) 0.0396(7) Uani 1 1 d . . . . .
H33A H 0.181853 -0.249244 0.399056 0.059 Uiso 1 1 calc R U . . .
H33B H 0.226620 -0.211401 0.447861 0.059 Uiso 1 1 calc R U . . .
H33C H 0.225448 -0.170596 0.397572 0.059 Uiso 1 1 calc R U . . .
Ce1 Ce 0.23421(2) 0.00146(2) 0.34736(2) 0.01588(5) Uani 1 1 d . . . . .
Cl1 Cl 0.08217(3) 0.07931(3) 0.28294(2) 0.02286(12) Uani 1 1 d . . . . .
N1 N 0.10575(13) -0.26781(12) 0.28971(9) 0.0300(5) Uani 1 1 d . . . . .
O1 O 0.14336(9) -0.07205(9) 0.30568(6) 0.0197(3) Uani 1 1 d . . . . .
O3 O 0.25802(10) 0.11747(9) 0.35075(7) 0.0235(4) Uani 1 1 d . . . . .
O4 O 0.33372(10) -0.05948(10) 0.36021(6) 0.0227(3) Uani 1 1 d . . . . .
O5 O 0.19551(11) -0.01493(11) 0.41051(7) 0.0260(4) Uani 1 1 d . . . . .
O6 O 0.25307(11) 0.01862(10) 0.26302(7) 0.0247(4) Uani 1 1 d . . . . .
Si1 Si 0.28973(4) 0.20118(3) 0.37156(2) 0.01658(12) Uani 1 1 d . . . . .
Si2 Si 0.40337(4) -0.12125(4) 0.36930(2) 0.02014(13) Uani 1 1 d . . . . .
Si3 Si 0.14723(4) -0.05858(4) 0.44533(3) 0.02457(15) Uani 1 1 d . . . . .
C11 C 0.3200(4) 0.1833(3) 0.43752(19) 0.0200(10) Uani 0.568(7) 1 d . . P A 1
H11 H 0.275534 0.163981 0.449247 0.024 Uiso 0.568(7) 1 calc R U P A 1
C12 C 0.3438(9) 0.2723(5) 0.4635(5) 0.034(2) Uani 0.568(7) 1 d . . P A 1
H12A H 0.358511 0.266817 0.498461 0.051 Uiso 0.568(7) 1 calc R U P A 1
H12B H 0.300465 0.306428 0.455335 0.051 Uiso 0.568(7) 1 calc R U P A 1
H12C H 0.385826 0.293518 0.451359 0.051 Uiso 0.568(7) 1 calc R U P A 1
C13 C 0.3829(3) 0.1239(3) 0.45006(16) 0.0263(11) Uani 0.568(7) 1 d . . P A 1
H13A H 0.386958 0.106618 0.483175 0.040 Uiso 0.568(7) 1 calc R U P A 1
H13B H 0.430646 0.146672 0.446807 0.040 Uiso 0.568(7) 1 calc R U P A 1
H13C H 0.371324 0.080463 0.428205 0.040 Uiso 0.568(7) 1 calc R U P A 1
C34 C 0.2903(5) 0.0807(3) 0.2426(2) 0.0337(14) Uani 0.546(10) 1 d . U P B 1
H34A H 0.345568 0.074754 0.250346 0.040 Uiso 0.546(10) 1 calc R U P B 1
H34B H 0.276985 0.130981 0.254026 0.040 Uiso 0.546(10) 1 calc R U P B 1
C35 C 0.2578(6) 0.0705(4) 0.1884(3) 0.0387(15) Uani 0.546(10) 1 d . U P B 1
H35A H 0.284115 0.101499 0.168127 0.046 Uiso 0.546(10) 1 calc R U P B 1
H35B H 0.202957 0.079519 0.179382 0.046 Uiso 0.546(10) 1 calc R U P B 1
C36 C 0.2789(6) -0.0153(6) 0.1891(4) 0.0353(15) Uani 0.546(10) 1 d . U P B 1
H36A H 0.264743 -0.039612 0.157176 0.042 Uiso 0.546(10) 1 calc R U P B 1
H36B H 0.332515 -0.024964 0.203582 0.042 Uiso 0.546(10) 1 calc R U P B 1
C37 C 0.2260(5) -0.0366(4) 0.2227(3) 0.0359(15) Uani 0.546(10) 1 d . U P B 1
H37A H 0.172608 -0.027933 0.207270 0.043 Uiso 0.546(10) 1 calc R U P B 1
H37B H 0.232962 -0.090004 0.233709 0.043 Uiso 0.546(10) 1 calc R U P B 1
C11A C 0.3456(5) 0.1997(4) 0.4368(3) 0.0214(14) Uani 0.432(7) 1 d . . P A 2
H11A H 0.400040 0.193956 0.436329 0.026 Uiso 0.432(7) 1 calc R U P A 2
C12A C 0.3231(4) 0.1334(3) 0.4648(2) 0.0307(16) Uani 0.432(7) 1 d . . P A 2
H12D H 0.351834 0.135318 0.497999 0.046 Uiso 0.432(7) 1 calc R U P A 2
H12E H 0.333716 0.085494 0.449967 0.046 Uiso 0.432(7) 1 calc R U P A 2
H12F H 0.269348 0.136548 0.464442 0.046 Uiso 0.432(7) 1 calc R U P A 2
C13A C 0.3393(9) 0.2545(6) 0.4664(6) 0.027(2) Uani 0.432(7) 1 d . . P A 2
H13D H 0.363787 0.300315 0.457514 0.041 Uiso 0.432(7) 1 calc R U P A 2
H13E H 0.363316 0.239401 0.499115 0.041 Uiso 0.432(7) 1 calc R U P A 2
H13F H 0.286005 0.265061 0.464696 0.041 Uiso 0.432(7) 1 calc R U P A 2
C34A C 0.2575(5) 0.0892(4) 0.2394(3) 0.0270(14) Uiso 0.454(10) 1 d . U P B 2
H35C H 0.292075 0.124702 0.260277 0.032 Uiso 0.454(10) 1 calc R U P B 2
H35D H 0.207395 0.113268 0.229985 0.032 Uiso 0.454(10) 1 calc R U P B 2
C35A C 0.2895(6) 0.0661(5) 0.1928(3) 0.0338(15) Uani 0.454(10) 1 d . U P B 2
H35E H 0.271690 0.101721 0.165839 0.041 Uiso 0.454(10) 1 calc R U P B 2
H35F H 0.345081 0.064907 0.200132 0.041 Uiso 0.454(10) 1 calc R U P B 2
C36A C 0.2570(8) -0.0121(8) 0.1815(5) 0.0390(19) Uani 0.454(10) 1 d . U P B 2
H36C H 0.287563 -0.042744 0.163715 0.047 Uiso 0.454(10) 1 calc R U P B 2
H36D H 0.204544 -0.009789 0.162873 0.047 Uiso 0.454(10) 1 calc R U P B 2
C37A C 0.2614(6) -0.0449(4) 0.2347(3) 0.0302(15) Uani 0.454(10) 1 d . U P B 2
H37C H 0.220682 -0.082202 0.234771 0.036 Uiso 0.454(10) 1 calc R U P B 2
H37D H 0.310298 -0.070135 0.246983 0.036 Uiso 0.454(10) 1 calc R U P B 2

loop_
_atom_site_aniso_label
_atom_site_aniso_U_11
_atom_site_aniso_U_22
_atom_site_aniso_U_33
_atom_site_aniso_U_23
_atom_site_aniso_U_13
_atom_site_aniso_U_12
C1 0.0169(10) 0.0133(9) 0.0180(10) 0.0024(7) 0.0011(8) 0.0005(7)
C2 0.0158(12) 0.0132(9) 0.0191(11) 0.0011(7) 0.0005(9) -0.0015(7)
C3 0.0123(10) 0.0131(8) 0.0169(9) 0.0005(7) 0.0000(8) -0.0002(7)
C4 0.0126(10) 0.0176(9) 0.0254(11) 0.0002(8) -0.0003(8) -0.0010(8)
C5 0.0252(12) 0.0182(10) 0.0277(12) 0.0010(9) 0.0055(10) 0.0042(9)
C6 0.0324(16) 0.0520(18) 0.0399(17) 0.0095(14) 0.0166(13) 0.0136(14)
C7 0.0274(14) 0.0274(12) 0.0313(13) 0.0094(10) 0.0001(11) 0.0017(10)
C8 0.0215(12) 0.0215(10) 0.0249(12) 0.0008(9) 0.0042(9) -0.0044(9)
C9 0.0356(15) 0.0255(12) 0.0358(15) 0.0030(10) 0.0067(12) -0.0113(11)
C10 0.0283(15) 0.0359(14) 0.0483(18) 0.0021(13) 0.0180(13) 0.0034(11)
C15 0.0321(15) 0.0358(14) 0.0297(14) -0.0118(11) 0.0048(11) 0.0046(11)
C16 0.068(3) 0.070(3) 0.075(3) -0.044(2) -0.004(2) 0.034(2)
C17 0.055(2) 0.0423(17) 0.0427(18) -0.0195(14) 0.0102(16) -0.0152(15)
C18 0.0200(12) 0.0310(13) 0.0414(15) 0.0066(11) 0.0048(11) 0.0041(10)
C19 0.052(2) 0.052(2) 0.0446(19) 0.0065(15) 0.0215(17) -0.0049(16)
C20 0.047(2) 0.0441(18) 0.047(2) 0.0093(14) -0.0075(18) -0.0185(15)
C21 0.0183(11) 0.0247(11) 0.0272(12) 0.0038(9) 0.0029(9) 0.0052(9)
C22 0.0452(18) 0.0365(15) 0.0232(13) -0.0001(11) 0.0031(12) 0.0130(13)
C23 0.0287(15) 0.0382(15) 0.0432(16) 0.0167(13) 0.0076(13) 0.0131(12)
C24 0.0356(17) 0.073(2) 0.0248(14) -0.0104(14) 0.0035(12) 0.0097(16)
C25 0.039(2) 0.108(4) 0.060(3) -0.051(3) 0.004(2) -0.010(2)
C26 0.060(3) 0.107(4) 0.0229(16) -0.0014(18) 0.0094(16) 0.010(2)
C27 0.0246(14) 0.0282(13) 0.0325(14) -0.0038(9) 0.0130(12) -0.0018(9)
C28 0.0419(18) 0.0336(15) 0.057(2) -0.0128(14) 0.0214(16) -0.0040(13)
C30 0.0266(13) 0.0260(12) 0.0272(12) 0.0023(9) 0.0042(10) -0.0034(10)
C31 0.0305(18) 0.047(2) 0.0361(17) -0.0012(12) 0.0079(14) 0.0051(12)
C32 0.0315(16) 0.0404(16) 0.0451(17) 0.0105(13) 0.0058(13) -0.0079(12)
C33 0.0402(18) 0.0285(14) 0.0528(19) -0.0032(13) 0.0158(15) 0.0018(12)
Ce1 0.01183(8) 0.01229(8) 0.02228(8) -0.00176(4) 0.00088(6) -0.00020(4)
Cl1 0.0189(3) 0.0134(2) 0.0326(3) -0.0010(2) -0.0027(2) -0.00305(19)
N1 0.0244(11) 0.0205(10) 0.0415(13) 0.0033(9) -0.0014(10) 0.0026(8)
O1 0.0145(8) 0.0163(7) 0.0248(8) 0.0006(6) -0.0033(6) -0.0013(6)
O3 0.0232(9) 0.0148(7) 0.0336(9) -0.0048(6) 0.0082(7) -0.0041(6)
O4 0.0181(8) 0.0284(8) 0.0197(8) -0.0013(6) -0.0004(6) 0.0080(7)
O5 0.0233(10) 0.0266(8) 0.0292(10) -0.0080(7) 0.0084(8) -0.0055(7)
O6 0.0324(11) 0.0166(7) 0.0247(9) 0.0011(7) 0.0054(8) -0.0002(7)
Si1 0.0193(3) 0.0133(2) 0.0164(3) -0.0014(2) 0.0023(2) -0.0005(2)
Si2 0.0140(3) 0.0224(3) 0.0224(3) -0.0028(2) 0.0003(2) 0.0050(2)
Si3 0.0206(3) 0.0312(3) 0.0226(3) -0.0046(3) 0.0063(3) -0.0032(3)
C11 0.021(3) 0.018(2) 0.020(2) -0.0024(15) 0.0010(19) -0.0006(16)
C12 0.054(5) 0.028(4) 0.018(3) -0.009(3) 0.006(3) -0.016(3)
C13 0.025(2) 0.027(2) 0.024(2) 0.0020(16) -0.0043(17) 0.0045(15)
C34 0.048(4) 0.027(2) 0.0260(19) 0.0025(17) 0.008(2) -0.016(2)
C35 0.057(4) 0.030(2) 0.028(2) -0.0009(18) 0.005(3) -0.004(3)
C36 0.048(4) 0.030(2) 0.030(3) -0.003(2) 0.015(3) -0.003(3)
C37 0.051(4) 0.029(3) 0.031(3) -0.013(2) 0.016(3) -0.013(3)
C11A 0.019(3) 0.019(2) 0.022(3) -0.0022(18) -0.003(2) -0.003(2)
C12A 0.036(4) 0.025(3) 0.027(3) 0.001(2) -0.003(2) -0.007(2)
C13A 0.027(4) 0.025(4) 0.028(4) -0.008(4) 0.002(3) -0.005(4)
C35A 0.042(4) 0.028(2) 0.035(3) 0.002(2) 0.015(3) -0.004(3)
C36A 0.054(5) 0.031(2) 0.032(3) -0.002(2) 0.009(3) -0.010(3)
C37A 0.047(4) 0.017(2) 0.027(3) -0.009(2) 0.009(3) 0.001(3)

_geom_special_details            
;
 All esds (except the esd in the dihedral angle between two l.s. planes)
 are estimated using the full covariance matrix.  The cell esds are taken
 into account individually in the estimation of esds in distances, angles
 and torsion angles; correlations between esds in cell parameters are only
 used when they are defined by crystal symmetry.  An approximate (isotropic)
 treatment of cell esds is used for estimating esds involving l.s. planes.
;

loop_
_geom_bond_atom_site_label_1
_geom_bond_atom_site_label_2
_geom_bond_distance
_geom_bond_site_symmetry_2
_geom_bond_publ_flag
C1 O1 1.316(3) . ?
C1 C3 1.404(3) . ?
C1 C2 1.410(3) . ?
C2 C2 1.379(5) 2 ?
C2 Cl1 1.731(2) . ?
C3 C3 1.415(4) 2 ?
C3 C4 1.439(3) . ?
C4 N1 1.146(3) . ?
C5 C6 1.525(4) . ?
C5 C7 1.532(4) . ?
C5 Si1 1.888(3) . ?
C5 H5 1.0000 . ?
C6 H6A 0.9800 . ?
C6 H6B 0.9800 . ?
C6 H6C 0.9800 . ?
C7 H7A 0.9800 . ?
C7 H7B 0.9800 . ?
C7 H7C 0.9800 . ?
C8 C9 1.534(3) . ?
C8 C10 1.540(4) . ?
C8 Si1 1.881(3) . ?
C8 H8 1.0000 . ?
C9 H9A 0.9800 . ?
C9 H9B 0.9800 . ?
C9 H9C 0.9800 . ?
C10 H10A 0.9800 . ?
C10 H10B 0.9800 . ?
C10 H10C 0.9800 . ?
C15 C16 1.526(5) . ?
C15 C17 1.535(5) . ?
C15 Si2 1.889(3) . ?
C15 H15 1.0000 . ?
C16 H16A 0.9800 . ?
C16 H16B 0.9800 . ?
C16 H16C 0.9800 . ?
C17 H17A 0.9800 . ?
C17 H17B 0.9800 . ?
C17 H17C 0.9800 . ?
C18 C20 1.525(5) . ?
C18 C19 1.536(4) . ?
C18 Si2 1.888(3) . ?
C18 H18 1.0000 . ?
C19 H19A 0.9800 . ?
C19 H19B 0.9800 . ?
C19 H19C 0.9800 . ?
C20 H20A 0.9800 . ?
C20 H20B 0.9800 . ?
C20 H20C 0.9800 . ?
C21 C23 1.527(4) . ?
C21 C22 1.532(4) . ?
C21 Si2 1.889(3) . ?
C21 H21 1.0000 . ?
C22 H22A 0.9800 . ?
C22 H22B 0.9800 . ?
C22 H22C 0.9800 . ?
C23 H23A 0.9800 . ?
C23 H23B 0.9800 . ?
C23 H23C 0.9800 . ?
C24 C25 1.537(6) . ?
C24 C26 1.552(5) . ?
C24 Si3 1.887(3) . ?
C24 H24 1.0000 . ?
C25 H25A 0.9800 . ?
C25 H25B 0.9800 . ?
C25 H25C 0.9800 . ?
C26 H26A 0.9800 . ?
C26 H26B 0.9800 . ?
C26 H26C 0.9800 . ?
C27 C28 1.536(4) . ?
C27 C31 1.540(5) . ?
C27 Si3 1.891(3) . ?
C27 H27 1.0000 . ?
C28 H28A 0.9800 . ?
C28 H28B 0.9800 . ?
C28 H28C 0.9800 . ?
C30 C33 1.529(4) . ?
C30 C32 1.531(4) . ?
C30 Si3 1.889(3) . ?
C30 H30 1.0000 . ?
C31 H31A 0.9800 . ?
C31 H31B 0.9800 . ?
C31 H31C 0.9800 . ?
C32 H32A 0.9800 . ?
C32 H32B 0.9800 . ?
C32 H32C 0.9800 . ?
C33 H33A 0.9800 . ?
C33 H33B 0.9800 . ?
C33 H33C 0.9800 . ?
Ce1 O4 2.0710(17) . ?
Ce1 O3 2.0841(17) . ?
Ce1 O5 2.091(2) . ?
Ce1 O1 2.2325(16) . ?
Ce1 O6 2.521(2) . ?
Ce1 Cl1 3.2788(8) . ?
O3 Si1 1.6452(17) . ?
O4 Si2 1.6488(18) . ?
O5 Si3 1.651(2) . ?
O6 C37A 1.406(7) . ?
O6 C34A 1.423(7) . ?
O6 C34 1.471(6) . ?
O6 C37 1.505(7) . ?
Si1 C11 1.871(5) . ?
Si1 C11A 1.921(7) . ?
C11 C13 1.537(7) . ?
C11 C12 1.746(11) . ?
C11 H11 1.0000 . ?
C12 H12A 0.9800 . ?
C12 H12B 0.9800 . ?
C12 H12C 0.9800 . ?
C13 H13A 0.9800 . ?
C13 H13B 0.9800 . ?
C13 H13C 0.9800 . ?
C34 C35 1.543(10) . ?
C34 H34A 0.9900 . ?
C34 H34B 0.9900 . ?
C35 C36 1.557(16) . ?
C35 H35A 0.9900 . ?
C35 H35B 0.9900 . ?
C36 C37 1.545(15) . ?
C36 H36A 0.9900 . ?
C36 H36B 0.9900 . ?
C37 H37A 0.9900 . ?
C37 H37B 0.9900 . ?
C11A C13A 1.302(16) . ?
C11A C12A 1.519(10) . ?
C11A H11A 1.0000 . ?
C12A H12D 0.9800 . ?
C12A H12E 0.9800 . ?
C12A H12F 0.9800 . ?
C13A H13D 0.9800 . ?
C13A H13E 0.9800 . ?
C13A H13F 0.9800 . ?
C34A C35A 1.615(12) . ?
C34A H35C 0.9900 . ?
C34A H35D 0.9900 . ?
C35A C36A 1.505(19) . ?
C35A H35E 0.9900 . ?
C35A H35F 0.9900 . ?
C36A C37A 1.611(18) . ?
C36A H36C 0.9900 . ?
C36A H36D 0.9900 . ?
C37A H37C 0.9900 . ?
C37A H37D 0.9900 . ?

loop_
_geom_angle_atom_site_label_1
_geom_angle_atom_site_label_2
_geom_angle_atom_site_label_3
_geom_angle
_geom_angle_site_symmetry_1
_geom_angle_site_symmetry_3
_geom_angle_publ_flag
O1 C1 C3 121.87(19) . . ?
O1 C1 C2 121.4(2) . . ?
C3 C1 C2 116.8(2) . . ?
C2 C2 C1 121.97(13) 2 . ?
C2 C2 Cl1 121.27(8) 2 . ?
C1 C2 Cl1 116.75(18) . . ?
C1 C3 C3 121.27(12) . 2 ?
C1 C3 C4 118.25(19) . . ?
C3 C3 C4 120.48(12) 2 . ?
N1 C4 C3 179.8(3) . . ?
C6 C5 C7 109.9(2) . . ?
C6 C5 Si1 111.07(18) . . ?
C7 C5 Si1 111.92(18) . . ?
C6 C5 H5 107.9 . . ?
C7 C5 H5 107.9 . . ?
Si1 C5 H5 107.9 . . ?
C5 C6 H6A 109.5 . . ?
C5 C6 H6B 109.5 . . ?
H6A C6 H6B 109.5 . . ?
C5 C6 H6C 109.5 . . ?
H6A C6 H6C 109.5 . . ?
H6B C6 H6C 109.5 . . ?
C5 C7 H7A 109.5 . . ?
C5 C7 H7B 109.5 . . ?
H7A C7 H7B 109.5 . . ?
C5 C7 H7C 109.5 . . ?
H7A C7 H7C 109.5 . . ?
H7B C7 H7C 109.5 . . ?
C9 C8 C10 110.4(2) . . ?
C9 C8 Si1 113.57(19) . . ?
C10 C8 Si1 112.63(18) . . ?
C9 C8 H8 106.6 . . ?
C10 C8 H8 106.6 . . ?
Si1 C8 H8 106.6 . . ?
C8 C9 H9A 109.5 . . ?
C8 C9 H9B 109.5 . . ?
H9A C9 H9B 109.5 . . ?
C8 C9 H9C 109.5 . . ?
H9A C9 H9C 109.5 . . ?
H9B C9 H9C 109.5 . . ?
C8 C10 H10A 109.5 . . ?
C8 C10 H10B 109.5 . . ?
H10A C10 H10B 109.5 . . ?
C8 C10 H10C 109.5 . . ?
H10A C10 H10C 109.5 . . ?
H10B C10 H10C 109.5 . . ?
C16 C15 C17 111.1(3) . . ?
C16 C15 Si2 115.0(2) . . ?
C17 C15 Si2 111.6(2) . . ?
C16 C15 H15 106.1 . . ?
C17 C15 H15 106.1 . . ?
Si2 C15 H15 106.1 . . ?
C15 C16 H16A 109.5 . . ?
C15 C16 H16B 109.5 . . ?
H16A C16 H16B 109.5 . . ?
C15 C16 H16C 109.5 . . ?
H16A C16 H16C 109.5 . . ?
H16B C16 H16C 109.5 . . ?
C15 C17 H17A 109.5 . . ?
C15 C17 H17B 109.5 . . ?
H17A C17 H17B 109.5 . . ?
C15 C17 H17C 109.5 . . ?
H17A C17 H17C 109.5 . . ?
H17B C17 H17C 109.5 . . ?
C20 C18 C19 110.3(3) . . ?
C20 C18 Si2 113.7(3) . . ?
C19 C18 Si2 110.5(2) . . ?
C20 C18 H18 107.3 . . ?
C19 C18 H18 107.3 . . ?
Si2 C18 H18 107.3 . . ?
C18 C19 H19A 109.5 . . ?
C18 C19 H19B 109.5 . . ?
H19A C19 H19B 109.5 . . ?
C18 C19 H19C 109.5 . . ?
H19A C19 H19C 109.5 . . ?
H19B C19 H19C 109.5 . . ?
C18 C20 H20A 109.5 . . ?
C18 C20 H20B 109.5 . . ?
H20A C20 H20B 109.5 . . ?
C18 C20 H20C 109.5 . . ?
H20A C20 H20C 109.5 . . ?
H20B C20 H20C 109.5 . . ?
C23 C21 C22 111.8(2) . . ?
C23 C21 Si2 111.90(19) . . ?
C22 C21 Si2 112.63(18) . . ?
C23 C21 H21 106.7 . . ?
C22 C21 H21 106.7 . . ?
Si2 C21 H21 106.7 . . ?
C21 C22 H22A 109.5 . . ?
C21 C22 H22B 109.5 . . ?
H22A C22 H22B 109.5 . . ?
C21 C22 H22C 109.5 . . ?
H22A C22 H22C 109.5 . . ?
H22B C22 H22C 109.5 . . ?
C21 C23 H23A 109.5 . . ?
C21 C23 H23B 109.5 . . ?
H23A C23 H23B 109.5 . . ?
C21 C23 H23C 109.5 . . ?
H23A C23 H23C 109.5 . . ?
H23B C23 H23C 109.5 . . ?
C25 C24 C26 110.5(3) . . ?
C25 C24 Si3 114.9(3) . . ?
C26 C24 Si3 113.0(3) . . ?
C25 C24 H24 105.9 . . ?
C26 C24 H24 105.9 . . ?
Si3 C24 H24 105.9 . . ?
C24 C25 H25A 109.5 . . ?
C24 C25 H25B 109.5 . . ?
H25A C25 H25B 109.5 . . ?
C24 C25 H25C 109.5 . . ?
H25A C25 H25C 109.5 . . ?
H25B C25 H25C 109.5 . . ?
C24 C26 H26A 109.5 . . ?
C24 C26 H26B 109.5 . . ?
H26A C26 H26B 109.5 . . ?
C24 C26 H26C 109.5 . . ?
H26A C26 H26C 109.5 . . ?
H26B C26 H26C 109.5 . . ?
C28 C27 C31 110.1(3) . . ?
C28 C27 Si3 112.1(2) . . ?
C31 C27 Si3 111.2(2) . . ?
C28 C27 H27 107.8 . . ?
C31 C27 H27 107.8 . . ?
Si3 C27 H27 107.8 . . ?
C27 C28 H28A 109.5 . . ?
C27 C28 H28B 109.5 . . ?
H28A C28 H28B 109.5 . . ?
C27 C28 H28C 109.5 . . ?
H28A C28 H28C 109.5 . . ?
H28B C28 H28C 109.5 . . ?
C33 C30 C32 109.7(2) . . ?
C33 C30 Si3 112.46(19) . . ?
C32 C30 Si3 114.2(2) . . ?
C33 C30 H30 106.7 . . ?
C32 C30 H30 106.7 . . ?
Si3 C30 H30 106.7 . . ?
C27 C31 H31A 109.5 . . ?
C27 C31 H31B 109.5 . . ?
H31A C31 H31B 109.5 . . ?
C27 C31 H31C 109.5 . . ?
H31A C31 H31C 109.5 . . ?
H31B C31 H31C 109.5 . . ?
C30 C32 H32A 109.5 . . ?
C30 C32 H32B 109.5 . . ?
H32A C32 H32B 109.5 . . ?
C30 C32 H32C 109.5 . . ?
H32A C32 H32C 109.5 . . ?
H32B C32 H32C 109.5 . . ?
C30 C33 H33A 109.5 . . ?
C30 C33 H33B 109.5 . . ?
H33A C33 H33B 109.5 . . ?
C30 C33 H33C 109.5 . . ?
H33A C33 H33C 109.5 . . ?
H33B C33 H33C 109.5 . . ?
O4 Ce1 O3 109.43(7) . . ?
O4 Ce1 O5 102.74(8) . . ?
O3 Ce1 O5 101.55(7) . . ?
O4 Ce1 O1 108.43(7) . . ?
O3 Ce1 O1 135.65(7) . . ?
O5 Ce1 O1 91.75(7) . . ?
O4 Ce1 O6 86.41(7) . . ?
O3 Ce1 O6 81.81(7) . . ?
O5 Ce1 O6 168.33(7) . . ?
O1 Ce1 O6 78.35(6) . . ?
O4 Ce1 Cl1 156.70(5) . . ?
O3 Ce1 Cl1 76.10(5) . . ?
O5 Ce1 Cl1 98.04(6) . . ?
O1 Ce1 Cl1 60.12(4) . . ?
O6 Ce1 Cl1 71.74(5) . . ?
C2 Cl1 Ce1 96.59(8) . . ?
C1 O1 Ce1 144.85(14) . . ?
Si1 O3 Ce1 161.16(12) . . ?
Si2 O4 Ce1 169.95(12) . . ?
Si3 O5 Ce1 154.75(12) . . ?
C37A O6 C34A 113.5(4) . . ?
C34 O6 C37 106.3(4) . . ?
C37A O6 Ce1 120.4(3) . . ?
C34A O6 Ce1 126.1(3) . . ?
C34 O6 Ce1 129.5(2) . . ?
C37 O6 Ce1 124.2(3) . . ?
O3 Si1 C11 102.59(18) . . ?
O3 Si1 C8 108.02(10) . . ?
C11 Si1 C8 120.6(2) . . ?
O3 Si1 C5 108.24(11) . . ?
C11 Si1 C5 106.73(19) . . ?
C8 Si1 C5 109.96(11) . . ?
O3 Si1 C11A 114.2(2) . . ?
C8 Si1 C11A 104.4(3) . . ?
C5 Si1 C11A 111.8(2) . . ?
O4 Si2 C18 108.98(11) . . ?
O4 Si2 C15 106.54(11) . . ?
C18 Si2 C15 109.07(14) . . ?
O4 Si2 C21 108.38(10) . . ?
C18 Si2 C21 112.17(12) . . ?
C15 Si2 C21 111.51(13) . . ?
O5 Si3 C24 110.10(14) . . ?
O5 Si3 C30 107.19(11) . . ?
C24 Si3 C30 109.86(15) . . ?
O5 Si3 C27 108.48(12) . . ?
C24 Si3 C27 111.59(15) . . ?
C30 Si3 C27 109.50(12) . . ?
C13 C11 C12 113.9(7) . . ?
C13 C11 Si1 113.1(4) . . ?
C12 C11 Si1 105.7(5) . . ?
C13 C11 H11 108.0 . . ?
C12 C11 H11 108.0 . . ?
Si1 C11 H11 108.0 . . ?
C11 C12 H12A 109.5 . . ?
C11 C12 H12B 109.5 . . ?
H12A C12 H12B 109.5 . . ?
C11 C12 H12C 109.5 . . ?
H12A C12 H12C 109.5 . . ?
H12B C12 H12C 109.5 . . ?
C11 C13 H13A 109.5 . . ?
C11 C13 H13B 109.5 . . ?
H13A C13 H13B 109.5 . . ?
C11 C13 H13C 109.5 . . ?
H13A C13 H13C 109.5 . . ?
H13B C13 H13C 109.5 . . ?
O6 C34 C35 101.6(5) . . ?
O6 C34 H34A 111.5 . . ?
C35 C34 H34A 111.5 . . ?
O6 C34 H34B 111.5 . . ?
C35 C34 H34B 111.5 . . ?
H34A C34 H34B 109.3 . . ?
C34 C35 C36 93.4(7) . . ?
C34 C35 H35A 113.0 . . ?
C36 C35 H35A 113.0 . . ?
C34 C35 H35B 113.0 . . ?
C36 C35 H35B 113.0 . . ?
H35A C35 H35B 110.4 . . ?
C37 C36 C35 93.3(8) . . ?
C37 C36 H36A 113.1 . . ?
C35 C36 H36A 113.1 . . ?
C37 C36 H36B 113.1 . . ?
C35 C36 H36B 113.1 . . ?
H36A C36 H36B 110.4 . . ?
O6 C37 C36 99.8(6) . . ?
O6 C37 H37A 111.8 . . ?
C36 C37 H37A 111.8 . . ?
O6 C37 H37B 111.8 . . ?
C36 C37 H37B 111.8 . . ?
H37A C37 H37B 109.5 . . ?
C13A C11A C12A 99.0(9) . . ?
C13A C11A Si1 121.0(9) . . ?
C12A C11A Si1 111.9(5) . . ?
C13A C11A H11A 108.0 . . ?
C12A C11A H11A 108.0 . . ?
Si1 C11A H11A 108.0 . . ?
C11A C12A H12D 109.5 . . ?
C11A C12A H12E 109.5 . . ?
H12D C12A H12E 109.5 . . ?
C11A C12A H12F 109.5 . . ?
H12D C12A H12F 109.5 . . ?
H12E C12A H12F 109.5 . . ?
C11A C13A H13D 109.5 . . ?
C11A C13A H13E 109.5 . . ?
H13D C13A H13E 109.5 . . ?
C11A C13A H13F 109.5 . . ?
H13D C13A H13F 109.5 . . ?
H13E C13A H13F 109.5 . . ?
O6 C34A C35A 103.7(5) . . ?
O6 C34A H35C 111.0 . . ?
C35A C34A H35C 111.0 . . ?
O6 C34A H35D 111.0 . . ?
C35A C34A H35D 111.0 . . ?
H35C C34A H35D 109.0 . . ?
C36A C35A C34A 102.2(9) . . ?
C36A C35A H35E 111.3 . . ?
C34A C35A H35E 111.3 . . ?
C36A C35A H35F 111.3 . . ?
C34A C35A H35F 111.3 . . ?
H35E C35A H35F 109.2 . . ?
C35A C36A C37A 100.9(10) . . ?
C35A C36A H36C 111.6 . . ?
C37A C36A H36C 111.6 . . ?
C35A C36A H36D 111.6 . . ?
C37A C36A H36D 111.6 . . ?
H36C C36A H36D 109.4 . . ?
O6 C37A C36A 105.4(7) . . ?
O6 C37A H37C 110.7 . . ?
C36A C37A H37C 110.7 . . ?
O6 C37A H37D 110.7 . . ?
C36A C37A H37D 110.7 . . ?
H37C C37A H37D 108.8 . . ?

loop_
_geom_torsion_atom_site_label_1
_geom_torsion_atom_site_label_2
_geom_torsion_atom_site_label_3
_geom_torsion_atom_site_label_4
_geom_torsion
_geom_torsion_site_symmetry_1
_geom_torsion_site_symmetry_2
_geom_torsion_site_symmetry_3
_geom_torsion_site_symmetry_4
_geom_torsion_publ_flag
O1 C1 C2 C2 179.6(3) . . . 2 ?
C3 C1 C2 C2 -0.4(4) . . . 2 ?
O1 C1 C2 Cl1 -0.8(3) . . . . ?
C3 C1 C2 Cl1 179.24(17) . . . . ?
O1 C1 C3 C3 179.9(3) . . . 2 ?
C2 C1 C3 C3 -0.2(4) . . . 2 ?
O1 C1 C3 C4 -0.7(3) . . . . ?
C2 C1 C3 C4 179.3(2) . . . . ?
C2 C2 Cl1 Ce1 177.5(3) 2 . . . ?
C1 C2 Cl1 Ce1 -2.2(2) . . . . ?
C3 C1 O1 Ce1 -172.53(18) . . . . ?
C2 C1 O1 Ce1 7.5(4) . . . . ?
Ce1 O3 Si1 C11 -10.1(4) . . . . ?
Ce1 O3 Si1 C8 118.3(3) . . . . ?
Ce1 O3 Si1 C5 -122.7(3) . . . . ?
Ce1 O3 Si1 C11A 2.6(5) . . . . ?
C9 C8 Si1 O3 175.99(18) . . . . ?
C10 C8 Si1 O3 -57.6(2) . . . . ?
C9 C8 Si1 C11 -66.7(3) . . . . ?
C10 C8 Si1 C11 59.7(3) . . . . ?
C9 C8 Si1 C5 58.1(2) . . . . ?
C10 C8 Si1 C5 -175.49(19) . . . . ?
C9 C8 Si1 C11A -62.1(3) . . . . ?
C10 C8 Si1 C11A 64.4(3) . . . . ?
C6 C5 Si1 O3 59.8(2) . . . . ?
C7 C5 Si1 O3 -63.5(2) . . . . ?
C6 C5 Si1 C11 -50.0(3) . . . . ?
C7 C5 Si1 C11 -173.3(3) . . . . ?
C6 C5 Si1 C8 177.6(2) . . . . ?
C7 C5 Si1 C8 54.3(2) . . . . ?
C6 C5 Si1 C11A -66.9(3) . . . . ?
C7 C5 Si1 C11A 169.8(3) . . . . ?
Ce1 O4 Si2 C18 164.7(6) . . . . ?
Ce1 O4 Si2 C15 47.2(6) . . . . ?
Ce1 O4 Si2 C21 -73.0(6) . . . . ?
C20 C18 Si2 O4 62.6(2) . . . . ?
C19 C18 Si2 O4 -62.1(2) . . . . ?
C20 C18 Si2 C15 178.5(2) . . . . ?
C19 C18 Si2 C15 53.8(3) . . . . ?
C20 C18 Si2 C21 -57.4(3) . . . . ?
C19 C18 Si2 C21 177.9(2) . . . . ?
C16 C15 Si2 O4 178.1(3) . . . . ?
C17 C15 Si2 O4 -54.1(3) . . . . ?
C16 C15 Si2 C18 60.6(3) . . . . ?
C17 C15 Si2 C18 -171.6(2) . . . . ?
C16 C15 Si2 C21 -63.8(3) . . . . ?
C17 C15 Si2 C21 64.0(3) . . . . ?
C23 C21 Si2 O4 -163.93(19) . . . . ?
C22 C21 Si2 O4 -37.0(2) . . . . ?
C23 C21 Si2 C18 -43.6(2) . . . . ?
C22 C21 Si2 C18 83.4(2) . . . . ?
C23 C21 Si2 C15 79.1(2) . . . . ?
C22 C21 Si2 C15 -153.9(2) . . . . ?
Ce1 O5 Si3 C24 138.7(3) . . . . ?
Ce1 O5 Si3 C30 19.3(3) . . . . ?
Ce1 O5 Si3 C27 -98.9(3) . . . . ?
C25 C24 Si3 O5 34.5(3) . . . . ?
C26 C24 Si3 O5 162.6(3) . . . . ?
C25 C24 Si3 C30 152.4(3) . . . . ?
C26 C24 Si3 C30 -79.6(3) . . . . ?
C25 C24 Si3 C27 -86.0(3) . . . . ?
C26 C24 Si3 C27 42.1(3) . . . . ?
C33 C30 Si3 O5 55.7(2) . . . . ?
C32 C30 Si3 O5 -178.5(2) . . . . ?
C33 C30 Si3 C24 -63.9(2) . . . . ?
C32 C30 Si3 C24 61.9(2) . . . . ?
C33 C30 Si3 C27 173.2(2) . . . . ?
C32 C30 Si3 C27 -61.0(2) . . . . ?
C28 C27 Si3 O5 -63.8(2) . . . . ?
C31 C27 Si3 O5 59.9(2) . . . . ?
C28 C27 Si3 C24 57.7(3) . . . . ?
C31 C27 Si3 C24 -178.6(2) . . . . ?
C28 C27 Si3 C30 179.5(2) . . . . ?
C31 C27 Si3 C30 -56.8(2) . . . . ?
O3 Si1 C11 C13 61.9(4) . . . . ?
C8 Si1 C11 C13 -58.2(4) . . . . ?
C5 Si1 C11 C13 175.6(4) . . . . ?
O3 Si1 C11 C12 -172.9(6) . . . . ?
C8 Si1 C11 C12 67.1(6) . . . . ?
C5 Si1 C11 C12 -59.2(6) . . . . ?
C37 O6 C34 C35 19.0(7) . . . . ?
Ce1 O6 C34 C35 -160.7(4) . . . . ?
O6 C34 C35 C36 -51.9(10) . . . . ?
C34 C35 C36 C37 63.8(10) . . . . ?
C34 O6 C37 C36 22.1(7) . . . . ?
Ce1 O6 C37 C36 -158.1(5) . . . . ?
C35 C36 C37 O6 -53.5(9) . . . . ?
C37A O6 C34A C35A -12.5(8) . . . . ?
Ce1 O6 C34A C35A 166.7(5) . . . . ?
O6 C34A C35A C36A 31.9(11) . . . . ?
C34A C35A C36A C37A -36.4(13) . . . . ?
C34A O6 C37A C36A -10.7(9) . . . . ?
Ce1 O6 C37A C36A 170.1(6) . . . . ?
C35A C36A C37A O6 30.7(13) . . . . ?

_refine_diff_density_max         1.663
_refine_diff_density_min         -1.058
_refine_diff_density_rms         0.135

_shelx_res_file                  
;
TITL mo_UB231C_0m_b.res in C2/c
    mo_UB231C_0m_b_pl.res
    created by SHELXL-2018/3 at 13:51:25 on 20-Apr-2020
CELL  0.71073   18.2280   17.5880   28.5310    90.000   102.369    90.000
ZERR        4    0.0050    0.0040    0.0070     0.000     0.004     0.000
LATT   7
SYMM             - X ,              Y ,    0.50000 - Z
SFAC  C  H Ce Cl  N  O Si
UNIT 280 568 8 8 8 40 24
LIST 4 ! automatically inserted. Change 6 to 4 for CHECKCIF!!
TEMP -100
SIZE 0.102 0.169 0.191
L.S. 5
FMAP 2
PLAN -40
ACTA
OMIT  -1   1   2
OMIT  10   2   3
OMIT  -16   0   2
OMIT  3   1  23
CONF
BOND $H
RIGU 0.001 C34 > C37 C34A > C37A
SIMU 0.01 C34 > C37 C34A > C37A
RIGU 0.001 c11 c12 c13 c11a c12a C13a
WGHT    0.048600   13.818801
FVAR       0.10703   0.56833   0.54618
C1    1    0.074800   -0.072820    0.279077    11.00000    0.01687    0.01334 =
         0.01802    0.00243    0.00112    0.00052
C2    1    0.035849   -0.004824    0.264063    11.00000    0.01582    0.01320 =
         0.01910    0.00108    0.00053   -0.00153
C3    1    0.036898   -0.141027    0.264261    11.00000    0.01234    0.01314 =
         0.01690    0.00052    0.00004   -0.00017
C4    1    0.075320   -0.211551    0.278474    11.00000    0.01261    0.01765 =
         0.02545    0.00022   -0.00028   -0.00103
C5    1    0.207724    0.269072    0.363210    11.00000    0.02523    0.01822 =
         0.02769    0.00103    0.00553    0.00424
AFIX  13
H5    2    0.226973    0.319311    0.377026    11.00000   -1.20000
AFIX   0
C6    1    0.148807    0.241560    0.390057    11.00000    0.03238    0.05195 =
         0.03987    0.00948    0.01656    0.01359
AFIX 137
H6A   2    0.107281    0.278081    0.385551    11.00000   -1.50000
H6B   2    0.171563    0.237097    0.424325    11.00000   -1.50000
H6C   2    0.129725    0.191826    0.377542    11.00000   -1.50000
AFIX   0
C7    1    0.171603    0.281131    0.310107    11.00000    0.02742    0.02742 =
         0.03133    0.00936    0.00012    0.00172
AFIX 137
H7A   2    0.130414    0.317819    0.307227    11.00000   -1.50000
H7B   2    0.151961    0.232627    0.295776    11.00000   -1.50000
H7C   2    0.209326    0.300661    0.293345    11.00000   -1.50000
AFIX   0
C8    1    0.359242    0.234546    0.335912    11.00000    0.02154    0.02147 =
         0.02488    0.00082    0.00415   -0.00435
AFIX  13
H8    2    0.331653    0.236789    0.301638    11.00000   -1.20000
AFIX   0
C9    1    0.389394    0.314875    0.349287    11.00000    0.03565    0.02548 =
         0.03584    0.00303    0.00666   -0.01129
AFIX 137
H9A   2    0.420131    0.331291    0.326858    11.00000   -1.50000
H9B   2    0.420109    0.314594    0.381993    11.00000   -1.50000
H9C   2    0.347201    0.350051    0.347554    11.00000   -1.50000
AFIX   0
C10   1    0.424596    0.178341    0.337947    11.00000    0.02831    0.03587 =
         0.04829    0.00209    0.01802    0.00337
AFIX 137
H10A  2    0.455322    0.194655    0.315487    11.00000   -1.50000
H10B  2    0.404486    0.127430    0.329082    11.00000   -1.50000
H10C  2    0.455581    0.177159    0.370567    11.00000   -1.50000
AFIX   0
C15   1    0.379216   -0.194720    0.320113    11.00000    0.03212    0.03583 =
         0.02970   -0.01184    0.00481    0.00463
AFIX  13
H15   2    0.375677   -0.166669    0.289221    11.00000   -1.20000
AFIX   0
C16   1    0.438355   -0.256435    0.321035    11.00000    0.06797    0.06987 =
         0.07510   -0.04369   -0.00421    0.03441
AFIX 137
H16A  2    0.423481   -0.289139    0.292785    11.00000   -1.50000
H16B  2    0.442656   -0.287059    0.350194    11.00000   -1.50000
H16C  2    0.486907   -0.232739    0.320720    11.00000   -1.50000
AFIX   0
C17   1    0.301338   -0.229545    0.318026    11.00000    0.05518    0.04227 =
         0.04274   -0.01949    0.01015   -0.01518
AFIX 137
H17A  2    0.287271   -0.261254    0.289255    11.00000   -1.50000
H17B  2    0.264337   -0.188783    0.316866    11.00000   -1.50000
H17C  2    0.302700   -0.260827    0.346624    11.00000   -1.50000
AFIX   0
C18   1    0.492573   -0.070851    0.363746    11.00000    0.01999    0.03098 =
         0.04142    0.00659    0.00477    0.00409
AFIX  13
H18   2    0.533563   -0.109706    0.368718    11.00000   -1.20000
AFIX   0
C19   1    0.485218   -0.038590    0.312934    11.00000    0.05166    0.05235 =
         0.04457    0.00652    0.02148   -0.00488
AFIX 137
H19A  2    0.532040   -0.012978    0.310580    11.00000   -1.50000
H19B  2    0.443679   -0.002069    0.306254    11.00000   -1.50000
H19C  2    0.475241   -0.080135    0.289542    11.00000   -1.50000
AFIX   0
C20   1    0.516602   -0.008547    0.401036    11.00000    0.04743    0.04414 =
         0.04723    0.00929   -0.00746   -0.01853
AFIX 137
H20A  2    0.559913    0.018722    0.394051    11.00000   -1.50000
H20B  2    0.530388   -0.031407    0.433043    11.00000   -1.50000
H20C  2    0.474950    0.027089    0.399982    11.00000   -1.50000
AFIX   0
C21   1    0.410804   -0.165189    0.430560    11.00000    0.01834    0.02472 =
         0.02723    0.00375    0.00287    0.00517
AFIX  13
H21   2    0.370950   -0.205131    0.427007    11.00000   -1.20000
AFIX   0
C22   1    0.394634   -0.108149    0.467639    11.00000    0.04516    0.03649 =
         0.02323   -0.00008    0.00308    0.01298
AFIX 137
H22A  2    0.393364   -0.134814    0.497615    11.00000   -1.50000
H22B  2    0.345996   -0.083716    0.455353    11.00000   -1.50000
H22C  2    0.434195   -0.069422    0.473674    11.00000   -1.50000
AFIX   0
C23   1    0.485850   -0.205565    0.447973    11.00000    0.02869    0.03821 =
         0.04320    0.01669    0.00764    0.01307
AFIX 137
H23A  2    0.487172   -0.228398    0.479475    11.00000   -1.50000
H23B  2    0.526882   -0.168753    0.450556    11.00000   -1.50000
H23C  2    0.491664   -0.245459    0.425065    11.00000   -1.50000
AFIX   0
C24   1    0.204717   -0.064534    0.508659    11.00000    0.03561    0.07312 =
         0.02480   -0.01036    0.00354    0.00974
AFIX  13
H24   2    0.238715   -0.109298    0.509209    11.00000   -1.20000
AFIX   0
C25   1    0.256415    0.003943    0.524680    11.00000    0.03901    0.10842 =
         0.06015   -0.05129    0.00388   -0.01014
AFIX 137
H25A  2    0.287690   -0.006032    0.556548    11.00000   -1.50000
H25B  2    0.225844    0.049415    0.525986    11.00000   -1.50000
H25C  2    0.288669    0.012104    0.501719    11.00000   -1.50000
AFIX   0
C26   1    0.156604   -0.081920    0.546159    11.00000    0.05983    0.10656 =
         0.02288   -0.00140    0.00940    0.00982
AFIX 137
H26A  2    0.189743   -0.091357    0.577495    11.00000   -1.50000
H26B  2    0.125631   -0.127012    0.536127    11.00000   -1.50000
H26C  2    0.124060   -0.038368    0.548530    11.00000   -1.50000
AFIX   0
C27   1    0.056557   -0.004874    0.442626    11.00000    0.02459    0.02822 =
         0.03245   -0.00378    0.01303   -0.00180
AFIX  13
H27   2    0.026902   -0.032964    0.462777    11.00000   -1.20000
AFIX   0
C28   1    0.070348    0.075956    0.462953    11.00000    0.04186    0.03357 =
         0.05719   -0.01285    0.02144   -0.00395
AFIX 137
H28A  2    0.022679    0.103766    0.457407    11.00000   -1.50000
H28B  2    0.105479    0.102380    0.446932    11.00000   -1.50000
H28C  2    0.091688    0.073304    0.497494    11.00000   -1.50000
AFIX   0
C30   1    0.125524   -0.157400    0.420270    11.00000    0.02664    0.02596 =
         0.02725    0.00226    0.00417   -0.00338
AFIX  13
H30   2    0.094769   -0.151118    0.386990    11.00000   -1.20000
AFIX   0
C31   1    0.009263   -0.002014    0.391014    11.00000    0.03052    0.04691 =
         0.03611   -0.00115    0.00791    0.00513
AFIX 137
H31A  2   -0.038152    0.024376    0.390820    11.00000   -1.50000
H31B  2   -0.001253   -0.053909    0.378929    11.00000   -1.50000
H31C  2    0.037088    0.025313    0.370439    11.00000   -1.50000
AFIX   0
C32   1    0.078788   -0.205513    0.447752    11.00000    0.03151    0.04043 =
         0.04508    0.01055    0.00579   -0.00792
AFIX 137
H32A  2    0.064733   -0.253371    0.430581    11.00000   -1.50000
H32B  2    0.033300   -0.177559    0.450306    11.00000   -1.50000
H32C  2    0.108407   -0.216413    0.479966    11.00000   -1.50000
AFIX   0
C33   1    0.196204   -0.201080    0.415788    11.00000    0.04016    0.02853 =
         0.05282   -0.00320    0.01578    0.00175
AFIX 137
H33A  2    0.181853   -0.249244    0.399056    11.00000   -1.50000
H33B  2    0.226620   -0.211401    0.447861    11.00000   -1.50000
H33C  2    0.225448   -0.170596    0.397572    11.00000   -1.50000
AFIX   0
CE1   3    0.234207    0.001459    0.347361    11.00000    0.01183    0.01229 =
         0.02228   -0.00176    0.00088   -0.00020
CL1   4    0.082173    0.079312    0.282943    11.00000    0.01889    0.01341 =
         0.03256   -0.00099   -0.00274   -0.00305
N1    5    0.105749   -0.267806    0.289708    11.00000    0.02436    0.02045 =
         0.04150    0.00328   -0.00142    0.00257
O1    6    0.143362   -0.072045    0.305680    11.00000    0.01455    0.01626 =
         0.02482    0.00057   -0.00329   -0.00129
O3    6    0.258023    0.117474    0.350754    11.00000    0.02316    0.01480 =
         0.03360   -0.00480    0.00818   -0.00407
O4    6    0.333725   -0.059481    0.360206    11.00000    0.01812    0.02836 =
         0.01969   -0.00133   -0.00043    0.00799
O5    6    0.195510   -0.014927    0.410511    11.00000    0.02335    0.02658 =
         0.02924   -0.00802    0.00845   -0.00550
O6    6    0.253072    0.018615    0.263019    11.00000    0.03238    0.01664 =
         0.02471    0.00111    0.00542   -0.00022
SI1   7    0.289726    0.201175    0.371560    11.00000    0.01934    0.01335 =
         0.01639   -0.00142    0.00233   -0.00054
SI2   7    0.403375   -0.121255    0.369298    11.00000    0.01399    0.02244 =
         0.02240   -0.00283    0.00032    0.00503
SI3   7    0.147234   -0.058579    0.445333    11.00000    0.02063    0.03121 =
         0.02260   -0.00462    0.00626   -0.00318
PART 1
C11   1    0.319970    0.183332    0.437518    21.00000    0.02110    0.01765 =
         0.01972   -0.00243    0.00103   -0.00065
AFIX  13
H11   2    0.275534    0.163981    0.449247    21.00000   -1.20000
AFIX   0
C12   1    0.343807    0.272279    0.463520    21.00000    0.05430    0.02765 =
         0.01818   -0.00941    0.00558   -0.01567
AFIX 137
H12A  2    0.358511    0.266817    0.498461    21.00000   -1.50000
H12B  2    0.300465    0.306428    0.455335    21.00000   -1.50000
H12C  2    0.385826    0.293518    0.451359    21.00000   -1.50000
AFIX   0
C13   1    0.382928    0.123886    0.450063    21.00000    0.02455    0.02655 =
         0.02369    0.00199   -0.00426    0.00452
AFIX 137
H13A  2    0.386958    0.106618    0.483175    21.00000   -1.50000
H13B  2    0.430646    0.146672    0.446807    21.00000   -1.50000
H13C  2    0.371324    0.080463    0.428205    21.00000   -1.50000
AFIX   0
C34   1    0.290282    0.080744    0.242576    31.00000    0.04817    0.02683 =
         0.02596    0.00248    0.00777   -0.01615
AFIX  23
H34A  2    0.345568    0.074754    0.250346    31.00000   -1.20000
H34B  2    0.276985    0.130981    0.254026    31.00000   -1.20000
AFIX   0
C35   1    0.257794    0.070543    0.188401    31.00000    0.05662    0.02999 =
         0.02769   -0.00088    0.00495   -0.00371
AFIX  23
H35A  2    0.284115    0.101499    0.168127    31.00000   -1.20000
H35B  2    0.202957    0.079519    0.179382    31.00000   -1.20000
AFIX   0
C36   1    0.278943   -0.015285    0.189129    31.00000    0.04829    0.03027 =
         0.03040   -0.00303    0.01497   -0.00316
AFIX  23
H36A  2    0.264743   -0.039612    0.157176    31.00000   -1.20000
H36B  2    0.332515   -0.024964    0.203582    31.00000   -1.20000
AFIX   0
C37   1    0.225976   -0.036585    0.222722    31.00000    0.05135    0.02877 =
         0.03083   -0.01275    0.01637   -0.01285
AFIX  23
H37A  2    0.172608   -0.027933    0.207270    31.00000   -1.20000
H37B  2    0.232962   -0.090004    0.233709    31.00000   -1.20000
AFIX   0
PART 2
C11A  1    0.345628    0.199712    0.436812   -21.00000    0.01931    0.01945 =
         0.02196   -0.00225   -0.00307   -0.00260
AFIX  13
H11A  2    0.400040    0.193956    0.436329   -21.00000   -1.20000
AFIX   0
C12A  1    0.323137    0.133388    0.464785   -21.00000    0.03602    0.02520 =
         0.02669    0.00135   -0.00267   -0.00678
AFIX 137
H12D  2    0.351834    0.135318    0.497999   -21.00000   -1.50000
H12E  2    0.333716    0.085494    0.449967   -21.00000   -1.50000
H12F  2    0.269348    0.136548    0.464442   -21.00000   -1.50000
AFIX   0
C13A  1    0.339293    0.254508    0.466360   -21.00000    0.02705    0.02526 =
         0.02759   -0.00791    0.00227   -0.00499
AFIX 137
H13D  2    0.363787    0.300315    0.457514   -21.00000   -1.50000
H13E  2    0.363316    0.239401    0.499115   -21.00000   -1.50000
H13F  2    0.286005    0.265061    0.464696   -21.00000   -1.50000
AFIX   0
C34A  1    0.257504    0.089231    0.239407   -31.00000    0.02698
AFIX  23
H35C  2    0.292075    0.124702    0.260277   -31.00000   -1.20000
H35D  2    0.207395    0.113268    0.229985   -31.00000   -1.20000
AFIX   0
C35A  1    0.289492    0.066126    0.192752   -31.00000    0.04155    0.02769 =
         0.03526    0.00151    0.01518   -0.00423
AFIX  23
H35E  2    0.271690    0.101721    0.165839   -31.00000   -1.20000
H35F  2    0.345081    0.064907    0.200132   -31.00000   -1.20000
AFIX   0
C36A  1    0.256984   -0.012085    0.181499   -31.00000    0.05373    0.03091 =
         0.03244   -0.00221    0.00937   -0.00991
AFIX  23
H36C  2    0.287563   -0.042744    0.163715   -31.00000   -1.20000
H36D  2    0.204544   -0.009789    0.162873   -31.00000   -1.20000
AFIX   0
C37A  1    0.261379   -0.044944    0.234728   -31.00000    0.04660    0.01717 =
         0.02724   -0.00899    0.00904    0.00085
AFIX  23
H37C  2    0.220682   -0.082202    0.234771   -31.00000   -1.20000
H37D  2    0.310298   -0.070135    0.246983   -31.00000   -1.20000
PART 0
AFIX   0
HKLF 4


REM  mo_UB231C_0m_b.res in C2/c
REM wR2 = 0.1268, GooF = S = 1.096, Restrained GooF = 1.094 for all data
REM R1 = 0.0459 for 11596 Fo > 4sig(Fo) and 0.0544 for all 13667 data
REM 495 parameters refined using 138 restraints

END

WGHT      0.0486     13.8193

REM Highest difference peak  1.663,  deepest hole -1.058,  1-sigma level  0.135
Q1    1   0.2649 -0.0004  0.3700  11.00000  0.05    1.66
Q2    1   0.2636  0.0021  0.3282  11.00000  0.05    1.60
Q3    1   0.1993  0.0015  0.3610  11.00000  0.05    1.52
Q4    1   0.2011 -0.0010  0.3236  11.00000  0.05    1.46
Q5    1   0.0066 -0.0009  0.2395  11.00000  0.05    0.69
Q6    1   0.3125  0.1993  0.4028  11.00000  0.05    0.68
Q7    1   0.2225  0.0018  0.4110  11.00000  0.05    0.58
Q8    1   0.0000 -0.1357  0.2500  10.50000  0.05    0.57
Q9    1   0.1827 -0.0585  0.4787  11.00000  0.05    0.57
Q10   1  -0.0355 -0.0023  0.3744  11.00000  0.05    0.56
Q11   1   0.4179 -0.1506  0.4052  11.00000  0.05    0.55
Q12   1   0.1119 -0.0688  0.2950  11.00000  0.05    0.54
Q13   1   0.2793  0.2882  0.4712  11.00000  0.05    0.54
Q14   1   0.2362 -0.0281  0.5226  11.00000  0.05    0.54
Q15   1   0.0924 -0.0130  0.4300  11.00000  0.05    0.53
Q16   1   0.1534 -0.0135  0.4575  11.00000  0.05    0.52
Q17   1   0.1543 -0.0550  0.3237  11.00000  0.05    0.51
Q18   1   0.2014  0.0177  0.2639  11.00000  0.05    0.50
Q19   1   0.0263 -0.0013  0.4185  11.00000  0.05    0.50
Q20   1   0.4577 -0.0798  0.3730  11.00000  0.05    0.49
Q21   1   0.4875  0.0077  0.4040  11.00000  0.05    0.49
Q22   1   0.0521 -0.1188  0.2848  11.00000  0.05    0.49
Q23   1   0.3029 -0.0538  0.3376  11.00000  0.05    0.49
Q24   1   0.3235  0.2163  0.3528  11.00000  0.05    0.49
Q25   1   0.4198  0.1562  0.4116  11.00000  0.05    0.48
Q26   1   0.1476 -0.2636  0.2931  11.00000  0.05    0.48
Q27   1   0.0413 -0.0010  0.4066  11.00000  0.05    0.48
Q28   1   0.3074  0.0033  0.2613  11.00000  0.05    0.48
Q29   1   0.0125 -0.1172  0.3959  11.00000  0.05    0.48
Q30   1   0.4403 -0.1000  0.3606  11.00000  0.05    0.48
Q31   1   0.2329  0.0177  0.1725  11.00000  0.05    0.47
Q32   1   0.3013  0.0185  0.1958  11.00000  0.05    0.47
Q33   1   0.2703  0.0057  0.4485  11.00000  0.05    0.47
Q34   1   0.0941 -0.0230  0.4569  11.00000  0.05    0.47
Q35   1   0.3602  0.0609  0.4061  11.00000  0.05    0.46
Q36   1   0.1222  0.0605  0.2892  11.00000  0.05    0.46
Q37   1   0.2454  0.2465  0.3684  11.00000  0.05    0.45
Q38   1   0.4002  0.3238  0.3993  11.00000  0.05    0.45
Q39   1   0.0580 -0.0396  0.2764  11.00000  0.05    0.45
Q40   1   0.1752 -0.0323  0.3918  11.00000  0.05    0.45
;
_shelx_res_checksum              48297

_chemical_properties_physical    Air-sensitive,Moisture-sensitive
####################################################################### 
# 
# This file contains crystal structure data downloaded from the 
# Cambridge Structural Database (CSD) hosted by the Cambridge 
# Crystallographic Data Centre (CCDC).
# 
# Full information about CCDC data access policies and citation 
# guidelines are available at http://www.ccdc.cam.ac.uk/access/V1 
# 
# Audit and citation data items may have been added by the CCDC. 
# Please retain this information to preserve the provenance of 
# this file and to allow appropriate attribution of the data. 
# 
#######################################################################

data_9_mo_UB103_0m_5_pl
_database_code_depnum_ccdc_archive 'CCDC 2022475'
loop_
_audit_author_name
_audit_author_address
'Caecilia Maichle.Moessmer'
;University of Tuebingen
Germany
;
_audit_update_record             
;
2020-08-10 deposited with the CCDC.	2020-11-23 downloaded from the CCDC.
;

_audit_creation_method           SHELXL-2014/7
_shelx_SHELXL_version_number     2014/7
_chemical_name_systematic        ?
_chemical_name_common            ?
_chemical_melting_point          ?
_chemical_formula_moiety         ?
_chemical_formula_sum            'C72 H140 Ce2 O12 Si4'
_chemical_formula_weight         1590.43

loop_
_atom_type_symbol
_atom_type_description
_atom_type_scat_dispersion_real
_atom_type_scat_dispersion_imag
_atom_type_scat_source
C C 0.0033 0.0016 'International Tables Vol C Tables 4.2.6.8 and 6.1.1.4'
H H 0.0000 0.0000 'International Tables Vol C Tables 4.2.6.8 and 6.1.1.4'
Ce Ce -0.2486 2.6331 'International Tables Vol C Tables 4.2.6.8 and 6.1.1.4'
O O 0.0106 0.0060 'International Tables Vol C Tables 4.2.6.8 and 6.1.1.4'
Si Si 0.0817 0.0704 'International Tables Vol C Tables 4.2.6.8 and 6.1.1.4'

_space_group_crystal_system      monoclinic
_space_group_IT_number           14
_space_group_name_H-M_alt        'P 21/n'
_space_group_name_Hall           '-P 2yn'

_shelx_space_group_comment       
;
The symmetry employed for this shelxl refinement is uniquely defined
by the following loop, which should always be used as a source of
symmetry information in preference to the above space-group names.
They are only intended as comments.
;

loop_
_space_group_symop_operation_xyz
'x, y, z'
'-x+1/2, y+1/2, -z+1/2'
'-x, -y, -z'
'x-1/2, -y-1/2, z-1/2'

_cell_length_a                   11.29(4)
_cell_length_b                   22.03(7)
_cell_length_c                   17.25(7)
_cell_angle_alpha                90
_cell_angle_beta                 96.250(11)
_cell_angle_gamma                90
_cell_volume                     4265(27)
_cell_formula_units_Z            2
_cell_measurement_temperature    100(2)
_cell_measurement_reflns_used    1193
_cell_measurement_theta_min      1.523
_cell_measurement_theta_max      23.166

_exptl_crystal_description       plate
_exptl_crystal_colour            blue
_exptl_crystal_density_meas      ?
_exptl_crystal_density_method    ?
_exptl_crystal_density_diffrn    1.238
_exptl_crystal_F_000             1680
_exptl_transmission_factor_min   ?
_exptl_transmission_factor_max   ?
_exptl_crystal_size_max          0.209
_exptl_crystal_size_mid          0.110
_exptl_crystal_size_min          0.076
_exptl_absorpt_coefficient_mu    1.160
_shelx_estimated_absorpt_T_min   0.793
_shelx_estimated_absorpt_T_max   0.917
_exptl_absorpt_correction_type   empirical
_exptl_absorpt_correction_T_min  0.4750
_exptl_absorpt_correction_T_max  0.7458
_exptl_absorpt_process_details   twinabs
_exptl_absorpt_special_details   ?
_diffrn_ambient_temperature      100(2)
_diffrn_radiation_wavelength     0.71073
_diffrn_radiation_type           MoK\a
_diffrn_source                   'ImuS-focus sealed tube'
_diffrn_measurement_device_type  'Bruker APEX II DUO'
_diffrn_measurement_method       'omega scans'
_diffrn_detector_area_resol_mean ?
_diffrn_reflns_number            9414
_diffrn_reflns_av_unetI/netI     0.0556
_diffrn_reflns_av_R_equivalents  ?
_diffrn_reflns_limit_h_min       -14
_diffrn_reflns_limit_h_max       14
_diffrn_reflns_limit_k_min       0
_diffrn_reflns_limit_k_max       28
_diffrn_reflns_limit_l_min       0
_diffrn_reflns_limit_l_max       22
_diffrn_reflns_theta_min         1.505
_diffrn_reflns_theta_max         27.103
_diffrn_reflns_theta_full        25.242
_diffrn_measured_fraction_theta_max 1.000
_diffrn_measured_fraction_theta_full 1.000
_diffrn_reflns_Laue_measured_fraction_max 1.000
_diffrn_reflns_Laue_measured_fraction_full 1.000
_diffrn_reflns_point_group_measured_fraction_max 1.000
_diffrn_reflns_point_group_measured_fraction_full 1.000
_reflns_number_total             9414
_reflns_number_gt                7413
_reflns_threshold_expression     'I > 2\s(I)'
_reflns_Friedel_coverage         0.000
_reflns_Friedel_fraction_max     .
_reflns_Friedel_fraction_full    .

_reflns_special_details          
;
 _reflns_Friedel_fraction is defined as the number of unique
 Friedel pairs measured divided by the number that would be
 possible theoretically, ignoring centric projections and
 systematic absences.
;

_computing_data_collection       'APEX3 v2016.5-0 (Bruker AXS)'
_computing_cell_refinement       'SAINT V8.37A (Bruker AXS Inc., 2015)'
_computing_data_reduction        'SAINT V8.37A (Bruker AXS Inc., 2015)'
_computing_structure_solution    'XT, VERSION 2014/5,SHELXS-13 (Sheldrick 2008)'
_computing_structure_refinement  'SHELXL-2014/7 (Sheldrick, 2014)'
_computing_molecular_graphics    ?
_computing_publication_material  ?
_refine_special_details          'Refined as a 2-component twin.,Disorder'
_refine_ls_structure_factor_coef Fsqd
_refine_ls_matrix_type           full
_refine_ls_weighting_scheme      calc
_refine_ls_weighting_details     
'w=1/[\s^2^(Fo^2^)+(0.0194P)^2^+11.4454P] where P=(Fo^2^+2Fc^2^)/3'
_atom_sites_solution_primary     ?
_atom_sites_solution_secondary   ?
_atom_sites_solution_hydrogens   geom
_refine_ls_hydrogen_treatment    constr
_refine_ls_extinction_method     none
_refine_ls_extinction_coef       .
_refine_ls_number_reflns         9414
_refine_ls_number_parameters     423
_refine_ls_number_restraints     0
_refine_ls_R_factor_all          0.0723
_refine_ls_R_factor_gt           0.0502
_refine_ls_wR_factor_ref         0.0960
_refine_ls_wR_factor_gt          0.0878
_refine_ls_goodness_of_fit_ref   1.100
_refine_ls_restrained_S_all      1.100
_refine_ls_shift/su_max          0.001
_refine_ls_shift/su_mean         0.000

loop_
_atom_site_label
_atom_site_type_symbol
_atom_site_fract_x
_atom_site_fract_y
_atom_site_fract_z
_atom_site_U_iso_or_equiv
_atom_site_adp_type
_atom_site_occupancy
_atom_site_site_symmetry_order
_atom_site_calc_flag
_atom_site_refinement_flags_posn
_atom_site_refinement_flags_adp
_atom_site_refinement_flags_occupancy
_atom_site_disorder_assembly
_atom_site_disorder_group
C1 C 0.0004(3) 0.41359(16) 0.0493(2) 0.0208(8) Uani 1 1 d . . . . .
O1 O 0.0814(2) 0.38852(12) 0.09908(16) 0.0239(6) Uani 1 1 d . . . . .
C2 C -0.0752(3) 0.46191(17) 0.0741(2) 0.0213(8) Uani 1 1 d . . . . .
O2 O -0.2271(2) 0.50698(12) -0.11469(16) 0.0253(6) Uani 1 1 d . . . . .
C3 C -0.1540(3) 0.49258(17) 0.0192(2) 0.0217(9) Uani 1 1 d . . . . .
O3 O 0.2452(3) 0.42247(13) 0.31397(17) 0.0294(7) Uani 1 1 d . . . . .
C4 C -0.1599(3) 0.47598(17) -0.0624(2) 0.0206(8) Uani 1 1 d . . . . .
O4 O 0.4069(2) 0.33615(13) 0.16714(17) 0.0289(7) Uani 1 1 d . . . . .
C5 C -0.0977(3) 0.42167(17) -0.0854(2) 0.0223(9) Uani 1 1 d . . . . .
O5 O 0.4462(2) 0.47522(12) 0.21369(17) 0.0255(6) Uani 1 1 d . . . . .
C9 C -0.1210(4) 0.3998(2) -0.1691(2) 0.0329(10) Uani 1 1 d . . . . .
H9A H -0.1764 0.4276 -0.1989 0.049 Uiso 1 1 calc R U . . .
H9B H -0.1559 0.3590 -0.1700 0.049 Uiso 1 1 calc R U . . .
H9C H -0.0458 0.3985 -0.1926 0.049 Uiso 1 1 calc R U . . .
C8 C 0.0423(4) 0.33251(19) -0.0508(3) 0.0323(10) Uani 1 1 d . . . . .
H8A H -0.0172 0.3019 -0.0694 0.048 Uiso 1 1 calc R U . . .
H8B H 0.0906 0.3173 -0.0043 0.048 Uiso 1 1 calc R U . . .
H8C H 0.0938 0.3409 -0.0917 0.048 Uiso 1 1 calc R U . . .
C7 C -0.0635(4) 0.4734(2) 0.1615(2) 0.0295(10) Uani 1 1 d . . . . .
H7A H -0.1056 0.5109 0.1720 0.044 Uiso 1 1 calc R U . . .
H7B H 0.0209 0.4774 0.1811 0.044 Uiso 1 1 calc R U . . .
H7C H -0.0983 0.4394 0.1876 0.044 Uiso 1 1 calc R U . . .
C11 C 0.0672(4) 0.4464(2) 0.4179(3) 0.0318(10) Uani 1 1 d . . . . .
H11 H 0.0594 0.4512 0.4748 0.038 Uiso 1 1 calc R U . . .
C10 C -0.2399(4) 0.54247(19) 0.0389(3) 0.0289(10) Uani 1 1 d . . . . .
H10A H -0.2347 0.5768 0.0033 0.043 Uiso 1 1 calc R U . . .
H10B H -0.2187 0.5560 0.0927 0.043 Uiso 1 1 calc R U . . .
H10C H -0.3215 0.5266 0.0332 0.043 Uiso 1 1 calc R U . . .
C12 C -0.0022(4) 0.3882(2) 0.3882(3) 0.0410(12) Uani 1 1 d . . . . .
H12A H 0.0318 0.3528 0.4170 0.061 Uiso 1 1 calc R U . . .
H12B H 0.0045 0.3828 0.3324 0.061 Uiso 1 1 calc R U . . .
H12C H -0.0863 0.3924 0.3964 0.061 Uiso 1 1 calc R U . . .
C13 C 0.0114(4) 0.5031(2) 0.3744(3) 0.0377(11) Uani 1 1 d . . . . .
H13A H 0.0486 0.5399 0.3977 0.056 Uiso 1 1 calc R U . . .
H13B H -0.0744 0.5041 0.3787 0.056 Uiso 1 1 calc R U . . .
H13C H 0.0248 0.5010 0.3192 0.056 Uiso 1 1 calc R U . . .
C14 C 0.3206(4) 0.51071(19) 0.4372(2) 0.0277(9) Uani 1 1 d . . . . .
H14 H 0.4050 0.4982 0.4528 0.033 Uiso 1 1 calc R U . . .
C15 C 0.3234(4) 0.55658(19) 0.3698(3) 0.0310(10) Uani 1 1 d . . . . .
H15A H 0.3562 0.5369 0.3259 0.047 Uiso 1 1 calc R U . . .
H15B H 0.3734 0.5913 0.3875 0.047 Uiso 1 1 calc R U . . .
H15C H 0.2422 0.5707 0.3531 0.047 Uiso 1 1 calc R U . . .
C16 C 0.2768(4) 0.5423(2) 0.5091(3) 0.0356(11) Uani 1 1 d . . . . .
H16A H 0.2813 0.5137 0.5528 0.053 Uiso 1 1 calc R U . . .
H16B H 0.1942 0.5556 0.4963 0.053 Uiso 1 1 calc R U . . .
H16C H 0.3273 0.5776 0.5236 0.053 Uiso 1 1 calc R U . . .
C27 C 0.3237(5) 0.2028(3) 0.0941(3) 0.0578(16) Uani 1 1 d . . . . .
H27A H 0.3523 0.1781 0.1397 0.087 Uiso 1 1 calc R U . . .
H27B H 0.2838 0.1766 0.0535 0.087 Uiso 1 1 calc R U . . .
H27C H 0.2673 0.2333 0.1093 0.087 Uiso 1 1 calc R U . . .
C17 C 0.2998(4) 0.3716(2) 0.4694(3) 0.0348(11) Uani 1 1 d . . . . .
H17 H 0.2420 0.3371 0.4626 0.042 Uiso 1 1 calc R U . . .
C28 C 0.3867(5) 0.2659(2) -0.0157(3) 0.0462(13) Uani 1 1 d . . . . .
H28A H 0.4553 0.2803 -0.0408 0.069 Uiso 1 1 calc R U . . .
H28B H 0.3354 0.3003 -0.0061 0.069 Uiso 1 1 calc R U . . .
H28C H 0.3415 0.2366 -0.0499 0.069 Uiso 1 1 calc R U . . .
C18 C 0.4194(5) 0.3488(2) 0.4432(3) 0.0474(13) Uani 1 1 d . . . . .
H18A H 0.4066 0.3354 0.3887 0.071 Uiso 1 1 calc R U . . .
H18B H 0.4492 0.3147 0.4762 0.071 Uiso 1 1 calc R U . . .
H18C H 0.4779 0.3818 0.4481 0.071 Uiso 1 1 calc R U . . .
C29 C 0.4729(4) 0.53368(19) 0.1786(3) 0.0291(10) Uani 1 1 d . . . . .
H29A H 0.4073 0.5629 0.1829 0.035 Uiso 1 1 calc R U . . .
H29B H 0.4840 0.5285 0.1229 0.035 Uiso 1 1 calc R U . . .
C19 C 0.3193(5) 0.3865(2) 0.5576(3) 0.0481(14) Uani 1 1 d . . . . .
H19A H 0.2437 0.3992 0.5754 0.072 Uiso 1 1 calc R U . . .
H19B H 0.3777 0.4194 0.5666 0.072 Uiso 1 1 calc R U . . .
H19C H 0.3490 0.3503 0.5866 0.072 Uiso 1 1 calc R U . . .
C32 C 0.5887(4) 0.5561(2) 0.2250(3) 0.0345(11) Uani 1 1 d . . . . .
H32A H 0.6369 0.5805 0.1918 0.041 Uiso 1 1 calc R U . . .
H32B H 0.5718 0.5807 0.2706 0.041 Uiso 1 1 calc R U . . .
C20 C 0.5684(4) 0.2404(2) 0.2289(3) 0.0346(11) Uani 1 1 d . . . . .
H20 H 0.4978 0.2282 0.2556 0.042 Uiso 1 1 calc R U . . .
C31 C 0.6514(4) 0.4965(2) 0.2505(3) 0.0377(11) Uani 1 1 d . . . . .
H31A H 0.6922 0.4787 0.2079 0.045 Uiso 1 1 calc R U . . .
H31B H 0.7099 0.5025 0.2969 0.045 Uiso 1 1 calc R U . . .
C21 C 0.6498(5) 0.2774(2) 0.2899(3) 0.0508(14) Uani 1 1 d . . . . .
H21A H 0.6069 0.3134 0.3051 0.076 Uiso 1 1 calc R U . . .
H21B H 0.7218 0.2899 0.2672 0.076 Uiso 1 1 calc R U . . .
H21C H 0.6720 0.2521 0.3360 0.076 Uiso 1 1 calc R U . . .
C30 C 0.5480(4) 0.4572(2) 0.2693(3) 0.0328(11) Uani 1 1 d . . . . .
H30A H 0.5666 0.4136 0.2631 0.039 Uiso 1 1 calc R U . . .
H30B H 0.5304 0.4642 0.3236 0.039 Uiso 1 1 calc R U . . .
C22 C 0.6314(5) 0.1803(2) 0.2098(3) 0.0486(14) Uani 1 1 d . . . . .
H22A H 0.5770 0.1556 0.1745 0.073 Uiso 1 1 calc R U . . .
H22B H 0.6538 0.1577 0.2581 0.073 Uiso 1 1 calc R U . . .
H22C H 0.7030 0.1896 0.1847 0.073 Uiso 1 1 calc R U . . .
C33 C 0.1984(4) 0.2621(2) 0.2858(3) 0.0342(11) Uani 1 1 d . . . . .
H33A H 0.2033 0.2834 0.3367 0.041 Uiso 1 1 calc R U . . .
H33B H 0.2794 0.2493 0.2760 0.041 Uiso 1 1 calc R U . . .
C23 C 0.6319(4) 0.33395(19) 0.1009(3) 0.0314(10) Uani 1 1 d . . . . .
H23 H 0.6810 0.3511 0.1476 0.038 Uiso 1 1 calc R U . . .
C34 C 0.1141(5) 0.2071(2) 0.2850(4) 0.0557(16) Uani 1 1 d . . . . .
H34A H 0.1402 0.1744 0.2514 0.067 Uiso 1 1 calc R U . . .
H34B H 0.1114 0.1909 0.3383 0.067 Uiso 1 1 calc R U . . .
C24 C 0.5854(4) 0.3890(2) 0.0507(3) 0.0410(12) Uani 1 1 d . . . . .
H24A H 0.5346 0.4141 0.0803 0.061 Uiso 1 1 calc R U . . .
H24B H 0.5391 0.3745 0.0029 0.061 Uiso 1 1 calc R U . . .
H24C H 0.6531 0.4131 0.0371 0.061 Uiso 1 1 calc R U . . .
C35 C -0.0042(5) 0.2310(2) 0.2531(4) 0.0544(15) Uani 1 1 d . . . . .
H35A H -0.0462 0.2494 0.2948 0.065 Uiso 1 1 calc R U . . .
H35B H -0.0545 0.1985 0.2272 0.065 Uiso 1 1 calc R U . . .
C25 C 0.7174(4) 0.2947(2) 0.0577(3) 0.0446(13) Uani 1 1 d . . . . .
H25A H 0.7490 0.2615 0.0918 0.067 Uiso 1 1 calc R U . . .
H25B H 0.7834 0.3199 0.0436 0.067 Uiso 1 1 calc R U . . .
H25C H 0.6740 0.2777 0.0103 0.067 Uiso 1 1 calc R U . . .
C36 C 0.0258(4) 0.2791(2) 0.1940(3) 0.0362(11) Uani 1 1 d . . . . .
H36A H 0.0260 0.2610 0.1415 0.043 Uiso 1 1 calc R U . . .
H36B H -0.0332 0.3125 0.1911 0.043 Uiso 1 1 calc R U . . .
C26 C 0.4309(4) 0.2351(2) 0.0625(3) 0.0347(11) Uani 1 1 d . . . . .
H26 H 0.4903 0.2033 0.0519 0.042 Uiso 1 1 calc R U . . .
Ce01 Ce 0.26173(2) 0.40070(2) 0.19003(2) 0.01831(7) Uani 1 1 d . . . . .
C6 C -0.0208(3) 0.39089(17) -0.0307(2) 0.0220(9) Uani 1 1 d . . . . .
O6 O 0.1450(2) 0.30158(13) 0.22292(17) 0.0283(7) Uani 1 1 d . . . . .
Si1 Si 0.23355(11) 0.43748(5) 0.40501(7) 0.0256(3) Uani 1 1 d . . . . .
Si2 Si 0.50591(10) 0.28885(5) 0.14002(7) 0.0260(3) Uani 1 1 d . . . . .

loop_
_atom_site_aniso_label
_atom_site_aniso_U_11
_atom_site_aniso_U_22
_atom_site_aniso_U_33
_atom_site_aniso_U_23
_atom_site_aniso_U_13
_atom_site_aniso_U_12
C1 0.0161(19) 0.0203(19) 0.026(2) 0.0067(15) 0.0029(16) -0.0043(14)
O1 0.0192(14) 0.0249(15) 0.0267(16) 0.0081(12) -0.0017(12) -0.0032(11)
C2 0.018(2) 0.025(2) 0.021(2) 0.0044(16) 0.0018(16) -0.0068(16)
O2 0.0222(15) 0.0246(14) 0.0270(17) 0.0078(12) -0.0073(12) -0.0041(11)
C3 0.0169(19) 0.0204(19) 0.028(2) 0.0032(16) 0.0034(17) -0.0040(15)
O3 0.0327(16) 0.0344(15) 0.0220(16) -0.0001(13) 0.0066(13) -0.0015(13)
C4 0.0160(19) 0.0215(19) 0.024(2) 0.0048(16) -0.0013(16) -0.0077(15)
O4 0.0253(16) 0.0276(15) 0.0343(18) 0.0002(13) 0.0050(13) 0.0021(12)
C5 0.021(2) 0.0208(18) 0.025(2) 0.0001(16) -0.0014(17) -0.0060(15)
O5 0.0201(14) 0.0259(15) 0.0297(17) 0.0064(12) -0.0005(13) -0.0034(11)
C9 0.035(2) 0.031(2) 0.030(2) -0.004(2) -0.0062(19) -0.001(2)
C8 0.032(2) 0.024(2) 0.040(3) -0.0024(19) -0.004(2) 0.0038(18)
C7 0.027(2) 0.035(2) 0.027(3) 0.0043(19) 0.0063(19) 0.0019(19)
C11 0.029(2) 0.044(3) 0.024(3) -0.005(2) 0.0062(19) -0.003(2)
C10 0.026(2) 0.029(2) 0.032(3) 0.0040(19) 0.0059(19) -0.0023(18)
C12 0.031(3) 0.048(3) 0.045(3) -0.009(2) 0.012(2) -0.012(2)
C13 0.032(3) 0.055(3) 0.026(3) -0.004(2) 0.002(2) 0.004(2)
C14 0.027(2) 0.031(2) 0.024(2) 0.0009(18) 0.0011(19) -0.0038(18)
C15 0.033(2) 0.029(2) 0.032(3) -0.0019(19) 0.011(2) 0.0010(19)
C16 0.041(3) 0.039(3) 0.027(3) -0.004(2) 0.002(2) -0.007(2)
C27 0.060(4) 0.049(3) 0.066(4) -0.011(3) 0.013(3) -0.029(3)
C17 0.041(3) 0.032(2) 0.030(3) 0.000(2) 0.000(2) -0.007(2)
C28 0.043(3) 0.047(3) 0.047(3) -0.011(2) -0.002(3) 0.000(2)
C18 0.045(3) 0.041(3) 0.054(4) 0.006(2) -0.002(3) 0.003(2)
C29 0.030(2) 0.027(2) 0.031(3) 0.0035(18) 0.005(2) -0.0024(18)
C19 0.066(4) 0.045(3) 0.031(3) 0.008(2) -0.001(3) -0.002(3)
C32 0.031(2) 0.040(3) 0.034(3) -0.004(2) 0.009(2) -0.015(2)
C20 0.029(2) 0.033(2) 0.044(3) 0.008(2) 0.010(2) 0.0055(19)
C31 0.022(2) 0.054(3) 0.037(3) -0.001(2) -0.001(2) -0.005(2)
C21 0.058(4) 0.050(3) 0.042(3) 0.013(3) -0.007(3) 0.008(3)
C30 0.028(2) 0.036(2) 0.032(3) 0.001(2) -0.006(2) 0.0006(19)
C22 0.049(3) 0.041(3) 0.058(4) 0.012(3) 0.017(3) 0.014(2)
C33 0.034(3) 0.035(2) 0.034(3) 0.016(2) -0.001(2) 0.004(2)
C23 0.026(2) 0.030(2) 0.039(3) -0.003(2) 0.008(2) -0.0014(18)
C34 0.044(3) 0.048(3) 0.073(4) 0.033(3) -0.004(3) -0.011(3)
C24 0.040(3) 0.030(3) 0.056(3) 0.007(2) 0.020(2) -0.004(2)
C35 0.047(3) 0.049(3) 0.065(4) 0.021(3) -0.002(3) -0.021(3)
C25 0.033(3) 0.045(3) 0.060(4) 0.007(3) 0.021(3) 0.002(2)
C36 0.026(2) 0.037(2) 0.043(3) 0.010(2) -0.005(2) -0.0075(19)
C26 0.035(3) 0.032(2) 0.039(3) -0.005(2) 0.009(2) -0.001(2)
Ce01 0.01756(11) 0.01943(10) 0.01780(12) 0.00196(10) 0.00132(8) 0.00109(10)
C6 0.0204(19) 0.020(2) 0.025(2) 0.0034(16) 0.0020(17) -0.0030(15)
O6 0.0245(15) 0.0278(15) 0.0313(17) 0.0112(13) -0.0031(13) -0.0082(12)
Si1 0.0262(6) 0.0314(6) 0.0193(6) -0.0002(5) 0.0032(5) -0.0021(5)
Si2 0.0228(6) 0.0224(6) 0.0338(7) 0.0000(5) 0.0075(5) 0.0013(5)

_geom_special_details            
;
 All esds (except the esd in the dihedral angle between two l.s. planes)
 are estimated using the full covariance matrix.  The cell esds are taken
 into account individually in the estimation of esds in distances, angles
 and torsion angles; correlations between esds in cell parameters are only
 used when they are defined by crystal symmetry.  An approximate (isotropic)
 treatment of cell esds is used for estimating esds involving l.s. planes.
;

loop_
_geom_bond_atom_site_label_1
_geom_bond_atom_site_label_2
_geom_bond_distance
_geom_bond_site_symmetry_2
_geom_bond_publ_flag
C1 O1 1.306(5) . ?
C1 C2 1.458(6) . ?
C1 C6 1.463(8) . ?
O1 Ce01 2.446(7) . ?
C2 C3 1.401(6) . ?
C2 C7 1.519(8) . ?
O2 C4 1.307(5) . ?
O2 Ce01 2.422(7) 3_565 ?
C3 C4 1.449(8) . ?
C3 C10 1.529(7) . ?
O3 Si1 1.624(7) . ?
O3 Ce01 2.219(9) . ?
C4 C5 1.463(6) . ?
O4 Si2 1.633(5) . ?
O4 Ce01 2.237(6) . ?
C5 C6 1.388(6) . ?
C5 C9 1.519(8) . ?
O5 C29 1.468(6) . ?
O5 C30 1.470(6) . ?
O5 Ce01 2.648(7) . ?
C9 H9A 0.9800 . ?
C9 H9B 0.9800 . ?
C9 H9C 0.9800 . ?
C8 C6 1.528(7) . ?
C8 H8A 0.9800 . ?
C8 H8B 0.9800 . ?
C8 H8C 0.9800 . ?
C7 H7A 0.9800 . ?
C7 H7B 0.9800 . ?
C7 H7C 0.9800 . ?
C11 C13 1.554(7) . ?
C11 C12 1.560(7) . ?
C11 Si1 1.925(8) . ?
C11 H11 1.0000 . ?
C10 H10A 0.9800 . ?
C10 H10B 0.9800 . ?
C10 H10C 0.9800 . ?
C12 H12A 0.9800 . ?
C12 H12B 0.9800 . ?
C12 H12C 0.9800 . ?
C13 H13A 0.9800 . ?
C13 H13B 0.9800 . ?
C13 H13C 0.9800 . ?
C14 C15 1.544(7) . ?
C14 C16 1.549(8) . ?
C14 Si1 1.939(6) . ?
C14 H14 1.0000 . ?
C15 H15A 0.9800 . ?
C15 H15B 0.9800 . ?
C15 H15C 0.9800 . ?
C16 H16A 0.9800 . ?
C16 H16B 0.9800 . ?
C16 H16C 0.9800 . ?
C27 C26 1.554(8) . ?
C27 H27A 0.9800 . ?
C27 H27B 0.9800 . ?
C27 H27C 0.9800 . ?
C17 C19 1.548(9) . ?
C17 C18 1.554(8) . ?
C17 Si1 1.929(6) . ?
C17 H17 1.0000 . ?
C28 C26 1.545(8) . ?
C28 H28A 0.9800 . ?
C28 H28B 0.9800 . ?
C28 H28C 0.9800 . ?
C18 H18A 0.9800 . ?
C18 H18B 0.9800 . ?
C18 H18C 0.9800 . ?
C29 C32 1.538(7) . ?
C29 H29A 0.9900 . ?
C29 H29B 0.9900 . ?
C19 H19A 0.9800 . ?
C19 H19B 0.9800 . ?
C19 H19C 0.9800 . ?
C32 C31 1.534(8) . ?
C32 H32A 0.9900 . ?
C32 H32B 0.9900 . ?
C20 C21 1.550(8) . ?
C20 C22 1.556(7) . ?
C20 Si2 1.937(7) . ?
C20 H20 1.0000 . ?
C31 C30 1.517(7) . ?
C31 H31A 0.9900 . ?
C31 H31B 0.9900 . ?
C21 H21A 0.9800 . ?
C21 H21B 0.9800 . ?
C21 H21C 0.9800 . ?
C30 H30A 0.9900 . ?
C30 H30B 0.9900 . ?
C22 H22A 0.9800 . ?
C22 H22B 0.9800 . ?
C22 H22C 0.9800 . ?
C33 O6 1.467(6) . ?
C33 C34 1.541(7) . ?
C33 H33A 0.9900 . ?
C33 H33B 0.9900 . ?
C23 C25 1.546(7) . ?
C23 C24 1.549(7) . ?
C23 Si2 1.917(6) . ?
C23 H23 1.0000 . ?
C34 C35 1.484(8) . ?
C34 H34A 0.9900 . ?
C34 H34B 0.9900 . ?
C24 H24A 0.9800 . ?
C24 H24B 0.9800 . ?
C24 H24C 0.9800 . ?
C35 C36 1.533(7) . ?
C35 H35A 0.9900 . ?
C35 H35B 0.9900 . ?
C25 H25A 0.9800 . ?
C25 H25B 0.9800 . ?
C25 H25C 0.9800 . ?
C36 O6 1.470(6) . ?
C36 H36A 0.9900 . ?
C36 H36B 0.9900 . ?
C26 Si2 1.913(6) . ?
C26 H26 1.0000 . ?
Ce01 O2 2.422(7) 3_565 ?
Ce01 O6 2.644(7) . ?

loop_
_geom_angle_atom_site_label_1
_geom_angle_atom_site_label_2
_geom_angle_atom_site_label_3
_geom_angle
_geom_angle_site_symmetry_1
_geom_angle_site_symmetry_3
_geom_angle_publ_flag
O1 C1 C2 120.4(4) . . ?
O1 C1 C6 120.4(4) . . ?
C2 C1 C6 119.0(4) . . ?
C1 O1 Ce01 148.1(3) . . ?
C3 C2 C1 120.2(4) . . ?
C3 C2 C7 124.8(4) . . ?
C1 C2 C7 115.0(3) . . ?
C4 O2 Ce01 149.0(2) . 3_565 ?
C2 C3 C4 119.6(4) . . ?
C2 C3 C10 124.7(4) . . ?
C4 C3 C10 115.7(3) . . ?
Si1 O3 Ce01 179.24(18) . . ?
O2 C4 C3 120.0(4) . . ?
O2 C4 C5 120.0(4) . . ?
C3 C4 C5 119.8(3) . . ?
Si2 O4 Ce01 173.40(19) . . ?
C6 C5 C4 119.9(4) . . ?
C6 C5 C9 121.5(4) . . ?
C4 C5 C9 118.6(4) . . ?
C29 O5 C30 109.0(3) . . ?
C29 O5 Ce01 132.4(3) . . ?
C30 O5 Ce01 118.6(3) . . ?
C5 C9 H9A 109.5 . . ?
C5 C9 H9B 109.5 . . ?
H9A C9 H9B 109.5 . . ?
C5 C9 H9C 109.5 . . ?
H9A C9 H9C 109.5 . . ?
H9B C9 H9C 109.5 . . ?
C6 C8 H8A 109.5 . . ?
C6 C8 H8B 109.5 . . ?
H8A C8 H8B 109.5 . . ?
C6 C8 H8C 109.5 . . ?
H8A C8 H8C 109.5 . . ?
H8B C8 H8C 109.5 . . ?
C2 C7 H7A 109.5 . . ?
C2 C7 H7B 109.5 . . ?
H7A C7 H7B 109.5 . . ?
C2 C7 H7C 109.5 . . ?
H7A C7 H7C 109.5 . . ?
H7B C7 H7C 109.5 . . ?
C13 C11 C12 109.8(4) . . ?
C13 C11 Si1 112.1(3) . . ?
C12 C11 Si1 109.8(3) . . ?
C13 C11 H11 108.4 . . ?
C12 C11 H11 108.4 . . ?
Si1 C11 H11 108.4 . . ?
C3 C10 H10A 109.5 . . ?
C3 C10 H10B 109.5 . . ?
H10A C10 H10B 109.5 . . ?
C3 C10 H10C 109.5 . . ?
H10A C10 H10C 109.5 . . ?
H10B C10 H10C 109.5 . . ?
C11 C12 H12A 109.5 . . ?
C11 C12 H12B 109.5 . . ?
H12A C12 H12B 109.5 . . ?
C11 C12 H12C 109.5 . . ?
H12A C12 H12C 109.5 . . ?
H12B C12 H12C 109.5 . . ?
C11 C13 H13A 109.5 . . ?
C11 C13 H13B 109.5 . . ?
H13A C13 H13B 109.5 . . ?
C11 C13 H13C 109.5 . . ?
H13A C13 H13C 109.5 . . ?
H13B C13 H13C 109.5 . . ?
C15 C14 C16 110.1(4) . . ?
C15 C14 Si1 112.3(4) . . ?
C16 C14 Si1 114.0(3) . . ?
C15 C14 H14 106.6 . . ?
C16 C14 H14 106.6 . . ?
Si1 C14 H14 106.6 . . ?
C14 C15 H15A 109.5 . . ?
C14 C15 H15B 109.5 . . ?
H15A C15 H15B 109.5 . . ?
C14 C15 H15C 109.5 . . ?
H15A C15 H15C 109.5 . . ?
H15B C15 H15C 109.5 . . ?
C14 C16 H16A 109.5 . . ?
C14 C16 H16B 109.5 . . ?
H16A C16 H16B 109.5 . . ?
C14 C16 H16C 109.5 . . ?
H16A C16 H16C 109.5 . . ?
H16B C16 H16C 109.5 . . ?
C26 C27 H27A 109.5 . . ?
C26 C27 H27B 109.5 . . ?
H27A C27 H27B 109.5 . . ?
C26 C27 H27C 109.5 . . ?
H27A C27 H27C 109.5 . . ?
H27B C27 H27C 109.5 . . ?
C19 C17 C18 108.6(4) . . ?
C19 C17 Si1 114.3(4) . . ?
C18 C17 Si1 111.8(4) . . ?
C19 C17 H17 107.3 . . ?
C18 C17 H17 107.3 . . ?
Si1 C17 H17 107.3 . . ?
C26 C28 H28A 109.5 . . ?
C26 C28 H28B 109.5 . . ?
H28A C28 H28B 109.5 . . ?
C26 C28 H28C 109.5 . . ?
H28A C28 H28C 109.5 . . ?
H28B C28 H28C 109.5 . . ?
C17 C18 H18A 109.5 . . ?
C17 C18 H18B 109.5 . . ?
H18A C18 H18B 109.5 . . ?
C17 C18 H18C 109.5 . . ?
H18A C18 H18C 109.5 . . ?
H18B C18 H18C 109.5 . . ?
O5 C29 C32 105.6(4) . . ?
O5 C29 H29A 110.6 . . ?
C32 C29 H29A 110.6 . . ?
O5 C29 H29B 110.6 . . ?
C32 C29 H29B 110.6 . . ?
H29A C29 H29B 108.8 . . ?
C17 C19 H19A 109.5 . . ?
C17 C19 H19B 109.5 . . ?
H19A C19 H19B 109.5 . . ?
C17 C19 H19C 109.5 . . ?
H19A C19 H19C 109.5 . . ?
H19B C19 H19C 109.5 . . ?
C31 C32 C29 102.3(4) . . ?
C31 C32 H32A 111.3 . . ?
C29 C32 H32A 111.3 . . ?
C31 C32 H32B 111.3 . . ?
C29 C32 H32B 111.3 . . ?
H32A C32 H32B 109.2 . . ?
C21 C20 C22 109.9(4) . . ?
C21 C20 Si2 112.7(4) . . ?
C22 C20 Si2 115.9(4) . . ?
C21 C20 H20 105.8 . . ?
C22 C20 H20 105.8 . . ?
Si2 C20 H20 105.8 . . ?
C30 C31 C32 102.0(4) . . ?
C30 C31 H31A 111.4 . . ?
C32 C31 H31A 111.4 . . ?
C30 C31 H31B 111.4 . . ?
C32 C31 H31B 111.4 . . ?
H31A C31 H31B 109.2 . . ?
C20 C21 H21A 109.5 . . ?
C20 C21 H21B 109.5 . . ?
H21A C21 H21B 109.5 . . ?
C20 C21 H21C 109.5 . . ?
H21A C21 H21C 109.5 . . ?
H21B C21 H21C 109.5 . . ?
O5 C30 C31 105.7(4) . . ?
O5 C30 H30A 110.6 . . ?
C31 C30 H30A 110.6 . . ?
O5 C30 H30B 110.6 . . ?
C31 C30 H30B 110.6 . . ?
H30A C30 H30B 108.7 . . ?
C20 C22 H22A 109.5 . . ?
C20 C22 H22B 109.5 . . ?
H22A C22 H22B 109.5 . . ?
C20 C22 H22C 109.5 . . ?
H22A C22 H22C 109.5 . . ?
H22B C22 H22C 109.5 . . ?
O6 C33 C34 104.8(4) . . ?
O6 C33 H33A 110.8 . . ?
C34 C33 H33A 110.8 . . ?
O6 C33 H33B 110.8 . . ?
C34 C33 H33B 110.8 . . ?
H33A C33 H33B 108.9 . . ?
C25 C23 C24 111.1(5) . . ?
C25 C23 Si2 113.9(4) . . ?
C24 C23 Si2 112.5(4) . . ?
C25 C23 H23 106.2 . . ?
C24 C23 H23 106.2 . . ?
Si2 C23 H23 106.2 . . ?
C35 C34 C33 104.7(5) . . ?
C35 C34 H34A 110.8 . . ?
C33 C34 H34A 110.8 . . ?
C35 C34 H34B 110.8 . . ?
C33 C34 H34B 110.8 . . ?
H34A C34 H34B 108.9 . . ?
C23 C24 H24A 109.5 . . ?
C23 C24 H24B 109.5 . . ?
H24A C24 H24B 109.5 . . ?
C23 C24 H24C 109.5 . . ?
H24A C24 H24C 109.5 . . ?
H24B C24 H24C 109.5 . . ?
C34 C35 C36 103.7(4) . . ?
C34 C35 H35A 111.0 . . ?
C36 C35 H35A 111.0 . . ?
C34 C35 H35B 111.0 . . ?
C36 C35 H35B 111.0 . . ?
H35A C35 H35B 109.0 . . ?
C23 C25 H25A 109.5 . . ?
C23 C25 H25B 109.5 . . ?
H25A C25 H25B 109.5 . . ?
C23 C25 H25C 109.5 . . ?
H25A C25 H25C 109.5 . . ?
H25B C25 H25C 109.5 . . ?
O6 C36 C35 105.5(4) . . ?
O6 C36 H36A 110.6 . . ?
C35 C36 H36A 110.6 . . ?
O6 C36 H36B 110.6 . . ?
C35 C36 H36B 110.6 . . ?
H36A C36 H36B 108.8 . . ?
C28 C26 C27 108.5(5) . . ?
C28 C26 Si2 114.5(4) . . ?
C27 C26 Si2 109.9(4) . . ?
C28 C26 H26 107.9 . . ?
C27 C26 H26 107.9 . . ?
Si2 C26 H26 107.9 . . ?
O3 Ce01 O4 116.59(11) . . ?
O3 Ce01 O2 108.1(2) . 3_565 ?
O4 Ce01 O2 121.16(18) . 3_565 ?
O3 Ce01 O1 119.4(2) . . ?
O4 Ce01 O1 113.1(2) . . ?
O2 Ce01 O1 70.95(16) 3_565 . ?
O3 Ce01 O6 82.86(15) . . ?
O4 Ce01 O6 84.5(3) . . ?
O2 Ce01 O6 138.90(17) 3_565 . ?
O1 Ce01 O6 69.36(17) . . ?
O3 Ce01 O5 82.22(12) . . ?
O4 Ce01 O5 80.9(3) . . ?
O2 Ce01 O5 68.92(19) 3_565 . ?
O1 Ce01 O5 138.81(14) . . ?
O6 Ce01 O5 151.75(11) . . ?
C5 C6 C1 120.0(4) . . ?
C5 C6 C8 121.9(4) . . ?
C1 C6 C8 118.0(3) . . ?
C33 O6 C36 109.8(3) . . ?
C33 O6 Ce01 118.3(3) . . ?
C36 O6 Ce01 131.7(2) . . ?
O3 Si1 C11 108.38(18) . . ?
O3 Si1 C17 109.7(3) . . ?
C11 Si1 C17 109.4(2) . . ?
O3 Si1 C14 110.77(19) . . ?
C11 Si1 C14 110.6(2) . . ?
C17 Si1 C14 107.9(3) . . ?
O4 Si2 C26 109.3(3) . . ?
O4 Si2 C23 109.1(3) . . ?
C26 Si2 C23 111.3(3) . . ?
O4 Si2 C20 109.0(3) . . ?
C26 Si2 C20 107.9(3) . . ?
C23 Si2 C20 110.1(3) . . ?

_refine_diff_density_max         1.601
_refine_diff_density_min         -0.591
_refine_diff_density_rms         0.110

_shelx_res_file                  
;

    mo_UB103_0m_5_pl.res created by SHELXL-2014/7


TITL mo_UB103_0m_5.res in P21/n
CELL  0.71073   11.2900   22.0300   17.2500    90.000    96.250    90.000
ZERR        2    0.0400    0.0700    0.0700     0.000     0.011     0.000
LATT   1
SYMM     0.50000 - X ,    0.50000 + Y ,    0.50000 - Z
SFAC  C  H Ce  O Si
UNIT 144 280 4 24 8
LIST 4 ! automatically inserted. Change 6 to 4 for CHECKCIF!!
L.S. 5
SIZE 0.076 0.110 0.209
TEMP -173.160
FMAP 2
MERG 0
PLAN -20
SHEL 0.78 999
OMIT -1   0   1
OMIT  -1  27   9
OMIT   0  28   2
ACTA
BOND $H
WGHT    0.019400   11.445399
BASF   0.50000
FVAR       0.28290
C1    1    0.000445    0.413588    0.049318    11.00000    0.01611    0.02026 =
         0.02621    0.00668    0.00292   -0.00425
O1    4    0.081358    0.388520    0.099084    11.00000    0.01917    0.02494 =
         0.02672    0.00813   -0.00172   -0.00320
C2    1   -0.075166    0.461914    0.074129    11.00000    0.01828    0.02486 =
         0.02070    0.00444    0.00183   -0.00678
O2    4   -0.227116    0.506978   -0.114687    11.00000    0.02220    0.02456 =
         0.02698    0.00777   -0.00731   -0.00414
C3    1   -0.153953    0.492583    0.019210    11.00000    0.01685    0.02041 =
         0.02800    0.00324    0.00340   -0.00400
O3    4    0.245210    0.422474    0.313968    11.00000    0.03269    0.03436 =
         0.02202   -0.00008    0.00658   -0.00147
C4    1   -0.159868    0.475980   -0.062400    11.00000    0.01605    0.02154 =
         0.02357    0.00478   -0.00130   -0.00771
O4    4    0.406903    0.336147    0.167136    11.00000    0.02529    0.02759 =
         0.03426    0.00016    0.00504    0.00215
C5    1   -0.097727    0.421671   -0.085396    11.00000    0.02083    0.02076 =
         0.02458    0.00013   -0.00144   -0.00601
O5    4    0.446159    0.475220    0.213687    11.00000    0.02011    0.02593 =
         0.02965    0.00636   -0.00045   -0.00344
C9    1   -0.121044    0.399772   -0.169144    11.00000    0.03547    0.03113 =
         0.02999   -0.00406   -0.00621   -0.00082
AFIX 137
H9A   2   -0.176409    0.427629   -0.198864    11.00000   -1.50000
H9B   2   -0.155940    0.359013   -0.170011    11.00000   -1.50000
H9C   2   -0.045829    0.398541   -0.192603    11.00000   -1.50000
AFIX   0
C8    1    0.042254    0.332515   -0.050836    11.00000    0.03163    0.02406 =
         0.03956   -0.00237   -0.00375    0.00375
AFIX 137
H8A   2   -0.017213    0.301938   -0.069419    11.00000   -1.50000
H8B   2    0.090588    0.317284   -0.004261    11.00000   -1.50000
H8C   2    0.093821    0.340885   -0.091745    11.00000   -1.50000
AFIX   0
C7    1   -0.063514    0.473425    0.161454    11.00000    0.02704    0.03538 =
         0.02685    0.00431    0.00632    0.00187
AFIX 137
H7A   2   -0.105606    0.510931    0.171994    11.00000   -1.50000
H7B   2    0.020906    0.477416    0.181069    11.00000   -1.50000
H7C   2   -0.098324    0.439355    0.187634    11.00000   -1.50000
AFIX   0
C11   1    0.067184    0.446431    0.417896    11.00000    0.02859    0.04351 =
         0.02393   -0.00509    0.00619   -0.00344
AFIX  13
H11   2    0.059415    0.451227    0.474767    11.00000   -1.20000
AFIX   0
C10   1   -0.239926    0.542470    0.038860    11.00000    0.02565    0.02932 =
         0.03233    0.00401    0.00590   -0.00229
AFIX 137
H10A  2   -0.234715    0.576814    0.003282    11.00000   -1.50000
H10B  2   -0.218703    0.556009    0.092698    11.00000   -1.50000
H10C  2   -0.321480    0.526571    0.033200    11.00000   -1.50000
AFIX   0
C12   1   -0.002155    0.388213    0.388163    11.00000    0.03134    0.04844 =
         0.04474   -0.00941    0.01159   -0.01196
AFIX 137
H12A  2    0.031763    0.352805    0.416959    11.00000   -1.50000
H12B  2    0.004476    0.382808    0.332410    11.00000   -1.50000
H12C  2   -0.086267    0.392450    0.396441    11.00000   -1.50000
AFIX   0
C13   1    0.011386    0.503076    0.374365    11.00000    0.03226    0.05475 =
         0.02569   -0.00445    0.00205    0.00402
AFIX 137
H13A  2    0.048598    0.539913    0.397708    11.00000   -1.50000
H13B  2   -0.074427    0.504072    0.378688    11.00000   -1.50000
H13C  2    0.024798    0.500963    0.319248    11.00000   -1.50000
AFIX   0
C14   1    0.320632    0.510705    0.437232    11.00000    0.02710    0.03118 =
         0.02444    0.00089    0.00115   -0.00382
AFIX  13
H14   2    0.405012    0.498197    0.452824    11.00000   -1.20000
AFIX   0
C15   1    0.323371    0.556576    0.369772    11.00000    0.03336    0.02932 =
         0.03199   -0.00193    0.01080    0.00103
AFIX 137
H15A  2    0.356188    0.536894    0.325852    11.00000   -1.50000
H15B  2    0.373420    0.591294    0.387532    11.00000   -1.50000
H15C  2    0.242243    0.570656    0.353116    11.00000   -1.50000
AFIX   0
C16   1    0.276817    0.542298    0.509112    11.00000    0.04051    0.03895 =
         0.02715   -0.00390    0.00225   -0.00654
AFIX 137
H16A  2    0.281257    0.513701    0.552850    11.00000   -1.50000
H16B  2    0.194174    0.555608    0.496320    11.00000   -1.50000
H16C  2    0.327304    0.577571    0.523637    11.00000   -1.50000
AFIX   0
C27   1    0.323655    0.202782    0.094148    11.00000    0.06030    0.04879 =
         0.06556   -0.01111    0.01287   -0.02866
AFIX 137
H27A  2    0.352271    0.178149    0.139675    11.00000   -1.50000
H27B  2    0.283761    0.176563    0.053455    11.00000   -1.50000
H27C  2    0.267275    0.233270    0.109262    11.00000   -1.50000
AFIX   0
C17   1    0.299843    0.371604    0.469420    11.00000    0.04136    0.03198 =
         0.03030   -0.00032    0.00000   -0.00728
AFIX  13
H17   2    0.242034    0.337124    0.462649    11.00000   -1.20000
AFIX   0
C28   1    0.386726    0.265897   -0.015744    11.00000    0.04276    0.04745 =
         0.04695   -0.01066   -0.00190    0.00029
AFIX 137
H28A  2    0.455258    0.280345   -0.040846    11.00000   -1.50000
H28B  2    0.335377    0.300344   -0.006130    11.00000   -1.50000
H28C  2    0.341489    0.236557   -0.049909    11.00000   -1.50000
AFIX   0
C18   1    0.419432    0.348770    0.443198    11.00000    0.04539    0.04134 =
         0.05386    0.00592   -0.00227    0.00284
AFIX 137
H18A  2    0.406565    0.335445    0.388728    11.00000   -1.50000
H18B  2    0.449241    0.314667    0.476219    11.00000   -1.50000
H18C  2    0.477928    0.381793    0.448105    11.00000   -1.50000
AFIX   0
C29   1    0.472859    0.533685    0.178644    11.00000    0.03032    0.02654 =
         0.03095    0.00353    0.00503   -0.00240
AFIX  23
H29A  2    0.407306    0.562938    0.182869    11.00000   -1.20000
H29B  2    0.483964    0.528495    0.122888    11.00000   -1.20000
AFIX   0
C19   1    0.319344    0.386487    0.557576    11.00000    0.06623    0.04515 =
         0.03133    0.00847   -0.00136   -0.00231
AFIX 137
H19A  2    0.243659    0.399192    0.575412    11.00000   -1.50000
H19B  2    0.377696    0.419364    0.566567    11.00000   -1.50000
H19C  2    0.349026    0.350329    0.586566    11.00000   -1.50000
AFIX   0
C32   1    0.588654    0.556141    0.225032    11.00000    0.03078    0.04042 =
         0.03360   -0.00387    0.00908   -0.01488
AFIX  23
H32A  2    0.636919    0.580475    0.191839    11.00000   -1.20000
H32B  2    0.571833    0.580702    0.270632    11.00000   -1.20000
AFIX   0
C20   1    0.568410    0.240448    0.228899    11.00000    0.02853    0.03285 =
         0.04369    0.00849    0.00988    0.00552
AFIX  13
H20   2    0.497786    0.228183    0.255554    11.00000   -1.20000
AFIX   0
C31   1    0.651372    0.496482    0.250476    11.00000    0.02172    0.05392 =
         0.03656   -0.00084   -0.00076   -0.00501
AFIX  23
H31A  2    0.692158    0.478687    0.207851    11.00000   -1.20000
H31B  2    0.709943    0.502458    0.296880    11.00000   -1.20000
AFIX   0
C21   1    0.649755    0.277378    0.289911    11.00000    0.05822    0.04977 =
         0.04174    0.01281   -0.00676    0.00799
AFIX 137
H21A  2    0.606904    0.313413    0.305089    11.00000   -1.50000
H21B  2    0.721803    0.289933    0.267237    11.00000   -1.50000
H21C  2    0.671992    0.252135    0.335982    11.00000   -1.50000
AFIX   0
C30   1    0.547976    0.457167    0.269347    11.00000    0.02779    0.03647 =
         0.03209    0.00074   -0.00607    0.00061
AFIX  23
H30A  2    0.566643    0.413645    0.263129    11.00000   -1.20000
H30B  2    0.530364    0.464209    0.323604    11.00000   -1.20000
AFIX   0
C22   1    0.631388    0.180280    0.209792    11.00000    0.04947    0.04058 =
         0.05811    0.01225    0.01671    0.01447
AFIX 137
H22A  2    0.576989    0.155635    0.174542    11.00000   -1.50000
H22B  2    0.653803    0.157720    0.258131    11.00000   -1.50000
H22C  2    0.703029    0.189597    0.184672    11.00000   -1.50000
AFIX   0
C33   1    0.198375    0.262147    0.285841    11.00000    0.03367    0.03458 =
         0.03355    0.01553   -0.00069    0.00364
AFIX  23
H33A  2    0.203290    0.283355    0.336688    11.00000   -1.20000
H33B  2    0.279424    0.249301    0.275994    11.00000   -1.20000
AFIX   0
C23   1    0.631942    0.333948    0.100888    11.00000    0.02627    0.03033 =
         0.03852   -0.00275    0.00763   -0.00144
AFIX  13
H23   2    0.680980    0.351081    0.147556    11.00000   -1.20000
AFIX   0
C34   1    0.114056    0.207088    0.284988    11.00000    0.04376    0.04833 =
         0.07276    0.03329   -0.00440   -0.01090
AFIX  23
H34A  2    0.140231    0.174365    0.251395    11.00000   -1.20000
H34B  2    0.111392    0.190935    0.338326    11.00000   -1.20000
AFIX   0
C24   1    0.585422    0.388994    0.050661    11.00000    0.04042    0.03025 =
         0.05563    0.00718    0.02030   -0.00358
AFIX 137
H24A  2    0.534631    0.414148    0.080263    11.00000   -1.50000
H24B  2    0.539122    0.374530    0.002877    11.00000   -1.50000
H24C  2    0.653072    0.413140    0.037058    11.00000   -1.50000
AFIX   0
C35   1   -0.004178    0.231019    0.253076    11.00000    0.04720    0.04873 =
         0.06527    0.02086   -0.00249   -0.02125
AFIX  23
H35A  2   -0.046225    0.249356    0.294768    11.00000   -1.20000
H35B  2   -0.054486    0.198478    0.227234    11.00000   -1.20000
AFIX   0
C25   1    0.717406    0.294676    0.057707    11.00000    0.03260    0.04489 =
         0.05965    0.00663    0.02063    0.00184
AFIX 137
H25A  2    0.749018    0.261539    0.091797    11.00000   -1.50000
H25B  2    0.783360    0.319858    0.043643    11.00000   -1.50000
H25C  2    0.674008    0.277742    0.010314    11.00000   -1.50000
AFIX   0
C36   1    0.025758    0.279113    0.194031    11.00000    0.02628    0.03684 =
         0.04344    0.00971   -0.00488   -0.00754
AFIX  23
H36A  2    0.025967    0.261018    0.141513    11.00000   -1.20000
H36B  2   -0.033160    0.312543    0.191118    11.00000   -1.20000
AFIX   0
C26   1    0.430942    0.235076    0.062516    11.00000    0.03455    0.03151 =
         0.03925   -0.00517    0.00929   -0.00127
AFIX  13
H26   2    0.490309    0.203283    0.051906    11.00000   -1.20000
AFIX   0
CE01  3    0.261727    0.400699    0.190029    11.00000    0.01756    0.01943 =
         0.01780    0.00196    0.00132    0.00109
C6    1   -0.020797    0.390891   -0.030694    11.00000    0.02036    0.02035 =
         0.02507    0.00335    0.00203   -0.00296
O6    4    0.145029    0.301579    0.222915    11.00000    0.02453    0.02783 =
         0.03126    0.01117   -0.00311   -0.00823
SI1   5    0.233547    0.437483    0.405007    11.00000    0.02621    0.03138 =
         0.01933   -0.00021    0.00318   -0.00210
SI2   5    0.505912    0.288853    0.140020    11.00000    0.02283    0.02242 =
         0.03385    0.00001    0.00747    0.00135
HKLF 5

REM  mo_UB103_0m_5.res in P21/n
REM R1 =  0.0502 for    7413 Fo > 4sig(Fo)  and  0.0723 for all    9414 data
REM    423 parameters refined using      0 restraints

END

WGHT      0.0194     11.4454

REM Highest difference peak  1.601,  deepest hole -0.591,  1-sigma level  0.110
Q1    1   0.3015  0.4370  0.1932  11.00000  0.05    1.60
Q2    1  -0.2252  0.5642 -0.1875  11.00000  0.05    1.37
Q3    1   0.2265  0.4009  0.1408  11.00000  0.05    1.19
Q4    1   0.2173  0.3651  0.1869  11.00000  0.05    1.19
Q5    1   0.2374  0.3044  0.3131  11.00000  0.05    1.06
Q6    1   0.3024  0.4037  0.2388  11.00000  0.05    0.97
Q7    1   0.3015  0.3637  0.1948  11.00000  0.05    0.96
Q8    1   0.0418  0.2040  0.2225  11.00000  0.05    0.77
Q9    1   0.4746  0.2812  0.0828  11.00000  0.05    0.75
Q10   1   0.2115  0.3990  0.4340  11.00000  0.05    0.71
Q11   1   0.1469  0.3979  0.1586  11.00000  0.05    0.61
Q12   1   0.3799  0.4020  0.2171  11.00000  0.05    0.60
Q13   1   0.2756  0.4735  0.4214  11.00000  0.05    0.59
Q14   1   0.0779  0.2314  0.3170  11.00000  0.05    0.53
Q15   1   0.4010  0.4469  0.1888  11.00000  0.05    0.49
Q16   1   0.0228  0.5046  0.2419  11.00000  0.05    0.46
Q17   1   0.3123  0.4010  0.1257  11.00000  0.05    0.45
Q18   1   0.0646  0.4041  0.1775  11.00000  0.05    0.45
Q19   1   0.4102  0.3718  0.1835  11.00000  0.05    0.44
Q20   1   0.3241  0.4388  0.2941  11.00000  0.05    0.43
;
_shelx_res_checksum              21209

_chemical_properties_physical    Air-sensitive,Moisture-sensitive
####################################################################### 
# 
# This file contains crystal structure data downloaded from the 
# Cambridge Structural Database (CSD) hosted by the Cambridge 
# Crystallographic Data Centre (CCDC).
# 
# Full information about CCDC data access policies and citation 
# guidelines are available at http://www.ccdc.cam.ac.uk/access/V1 
# 
# Audit and citation data items may have been added by the CCDC. 
# Please retain this information to preserve the provenance of 
# this file and to allow appropriate attribution of the data. 
# 
#######################################################################

data_4-ddq_mo_UB77_2_0m_a_sq
_database_code_depnum_ccdc_archive 'CCDC 2022472'
loop_
_audit_author_name
_audit_author_address
'Caecilia Maichle.Moessmer'
;University of Tuebingen
Germany
;
_audit_update_record             
;
2020-08-10 deposited with the CCDC.	2020-11-23 downloaded from the CCDC.
;

_audit_creation_method           SHELXL-2014/7
_shelx_SHELXL_version_number     2014/7
_chemical_name_systematic        ?
_chemical_name_common            ?
_chemical_melting_point          ?
_chemical_formula_moiety         ?
_chemical_formula_sum            'C44 H108 Ce2 Cl2 N8 O2 Si12'
_chemical_formula_weight         1469.60

loop_
_atom_type_symbol
_atom_type_description
_atom_type_scat_dispersion_real
_atom_type_scat_dispersion_imag
_atom_type_scat_source
C C 0.0033 0.0016 'International Tables Vol C Tables 4.2.6.8 and 6.1.1.4'
H H 0.0000 0.0000 'International Tables Vol C Tables 4.2.6.8 and 6.1.1.4'
N N 0.0061 0.0033 'International Tables Vol C Tables 4.2.6.8 and 6.1.1.4'
O O 0.0106 0.0060 'International Tables Vol C Tables 4.2.6.8 and 6.1.1.4'
Si Si 0.0817 0.0704 'International Tables Vol C Tables 4.2.6.8 and 6.1.1.4'
Cl Cl 0.1484 0.1585 'International Tables Vol C Tables 4.2.6.8 and 6.1.1.4'
Ce Ce -0.2486 2.6331 'International Tables Vol C Tables 4.2.6.8 and 6.1.1.4'

_space_group_crystal_system      monoclinic
_space_group_IT_number           15
_space_group_name_H-M_alt        'C 2/c'
_space_group_name_Hall           '-C 2yc'

_shelx_space_group_comment       
;
The symmetry employed for this shelxl refinement is uniquely defined
by the following loop, which should always be used as a source of
symmetry information in preference to the above space-group names.
They are only intended as comments.
;

loop_
_space_group_symop_operation_xyz
'x, y, z'
'-x, y, -z+1/2'
'x+1/2, y+1/2, z'
'-x+1/2, y+1/2, -z+1/2'
'-x, -y, -z'
'x, -y, z-1/2'
'-x+1/2, -y+1/2, -z'
'x+1/2, -y+1/2, z-1/2'

_cell_length_a                   24.8116(11)
_cell_length_b                   21.7940(10)
_cell_length_c                   17.4764(8)
_cell_angle_alpha                90
_cell_angle_beta                 116.6590(10)
_cell_angle_gamma                90
_cell_volume                     8445.6(7)
_cell_formula_units_Z            4
_cell_measurement_temperature    100(2)
_cell_measurement_reflns_used    95624
_cell_measurement_theta_min      5.56
_cell_measurement_theta_max      23.10

_exptl_crystal_description       block
_exptl_crystal_colour            black
_exptl_crystal_density_meas      ?
_exptl_crystal_density_method    ?
_exptl_crystal_density_diffrn    1.156
_exptl_crystal_F_000             3048
_exptl_transmission_factor_min   ?
_exptl_transmission_factor_max   ?
_exptl_crystal_size_max          0.195
_exptl_crystal_size_mid          0.136
_exptl_crystal_size_min          0.074
_exptl_absorpt_coefficient_mu    1.330
_shelx_estimated_absorpt_T_min   0.782
_shelx_estimated_absorpt_T_max   0.908
_exptl_absorpt_correction_type   numerical
_exptl_absorpt_correction_T_min  0.6569
_exptl_absorpt_correction_T_max  0.7458
_exptl_absorpt_process_details   sadabs
_exptl_absorpt_special_details   ?
_diffrn_ambient_temperature      100(2)
_diffrn_radiation_wavelength     0.71073
_diffrn_radiation_type           MoK\a
_diffrn_source                   'ImuS-focus sealed tube'
_diffrn_measurement_device_type  'Bruker APEX II DUO'
_diffrn_measurement_method       'omega scans'
_diffrn_detector_area_resol_mean ?
_diffrn_reflns_number            87193
_diffrn_reflns_av_unetI/netI     0.0306
_diffrn_reflns_av_R_equivalents  0.0570
_diffrn_reflns_limit_h_min       -33
_diffrn_reflns_limit_h_max       33
_diffrn_reflns_limit_k_min       -29
_diffrn_reflns_limit_k_max       29
_diffrn_reflns_limit_l_min       -23
_diffrn_reflns_limit_l_max       23
_diffrn_reflns_theta_min         2.608
_diffrn_reflns_theta_max         28.280
_diffrn_reflns_theta_full        25.242
_diffrn_measured_fraction_theta_max 0.999
_diffrn_measured_fraction_theta_full 0.998
_diffrn_reflns_Laue_measured_fraction_max 0.999
_diffrn_reflns_Laue_measured_fraction_full 0.998
_diffrn_reflns_point_group_measured_fraction_max 0.999
_diffrn_reflns_point_group_measured_fraction_full 0.998
_reflns_number_total             10463
_reflns_number_gt                8876
_reflns_threshold_expression     'I > 2\s(I)'
_reflns_Friedel_coverage         0.000
_reflns_Friedel_fraction_max     .
_reflns_Friedel_fraction_full    .

_reflns_special_details          
;
 Reflections were merged by SHELXL according to the crystal
 class for the calculation of statistics and refinement.
 
 Structure factors included contributions from the .fab file.
 
 _reflns_Friedel_fraction is defined as the number of unique
 Friedel pairs measured divided by the number that would be
 possible theoretically, ignoring centric projections and
 systematic absences.
;

_computing_data_collection       'APEX3 v2016.5-0 (Bruker AXS)'
_computing_cell_refinement       'SAINT V8.37A (Bruker AXS Inc., 2015)'
_computing_data_reduction        'SAINT V8.37A (Bruker AXS Inc., 2015)'
_computing_structure_solution    'XT, VERSION 2014/5,SHELXS-13 (Sheldrick 2008)'
_computing_structure_refinement  'SHELXL-2014/7 (Sheldrick, 2014)'
_computing_molecular_graphics    ?
_computing_publication_material  ?
_refine_special_details          SQUEEZE,Disorder
_refine_ls_structure_factor_coef Fsqd
_refine_ls_matrix_type           full
_refine_ls_weighting_scheme      calc
_refine_ls_weighting_details     
'w=1/[\s^2^(Fo^2^)+(0.0280P)^2^+14.2435P] where P=(Fo^2^+2Fc^2^)/3'
_atom_sites_solution_primary     ?
_atom_sites_solution_secondary   ?
_atom_sites_solution_hydrogens   geom
_refine_ls_hydrogen_treatment    constr
_refine_ls_extinction_method     none
_refine_ls_extinction_coef       .
_refine_ls_number_reflns         10463
_refine_ls_number_parameters     361
_refine_ls_number_restraints     12
_refine_ls_R_factor_all          0.0382
_refine_ls_R_factor_gt           0.0289
_refine_ls_wR_factor_ref         0.0688
_refine_ls_wR_factor_gt          0.0647
_refine_ls_goodness_of_fit_ref   1.037
_refine_ls_restrained_S_all      1.039
_refine_ls_shift/su_max          0.003
_refine_ls_shift/su_mean         0.000

loop_
_atom_site_label
_atom_site_type_symbol
_atom_site_fract_x
_atom_site_fract_y
_atom_site_fract_z
_atom_site_U_iso_or_equiv
_atom_site_adp_type
_atom_site_occupancy
_atom_site_site_symmetry_order
_atom_site_calc_flag
_atom_site_refinement_flags_posn
_atom_site_refinement_flags_adp
_atom_site_refinement_flags_occupancy
_atom_site_disorder_assembly
_atom_site_disorder_group
C1 C 0.45298(10) 0.62522(11) 0.27675(14) 0.0211(4) Uani 1 1 d . . . . .
C2 C 0.47745(10) 0.68005(10) 0.26324(14) 0.0225(5) Uani 1 1 d D . . . .
C3 C 0.47696(9) 0.57035(10) 0.26273(13) 0.0203(4) Uani 1 1 d D . . . .
C4 C 0.31505(12) 0.67786(12) 0.11667(16) 0.0311(5) Uani 1 1 d . . . . .
H4A H 0.301975 0.685747 0.055686 0.047 Uiso 1 1 calc R U . . .
H4B H 0.312412 0.633796 0.125680 0.047 Uiso 1 1 calc R U . . .
H4C H 0.356837 0.691563 0.149686 0.047 Uiso 1 1 calc R U . . .
C5 C 0.27924(13) 0.80404(12) 0.14510(17) 0.0375(6) Uani 1 1 d . . . . .
H5A H 0.275338 0.813191 0.087930 0.056 Uiso 1 1 calc R U . . .
H5B H 0.319984 0.814638 0.188295 0.056 Uiso 1 1 calc R U . . .
H5C H 0.249630 0.828119 0.155069 0.056 Uiso 1 1 calc R U . . .
C6 C 0.18636(11) 0.70103(13) 0.07354(15) 0.0334(6) Uani 1 1 d . . . . .
H6A H 0.179264 0.714695 0.016358 0.050 Uiso 1 1 calc R U . . .
H6B H 0.157937 0.721649 0.089824 0.050 Uiso 1 1 calc R U . . .
H6C H 0.180509 0.656536 0.073031 0.050 Uiso 1 1 calc R U . . .
C7 C 0.18816(13) 0.79683(13) 0.25236(18) 0.0411(7) Uani 1 1 d . . . . .
H7A H 0.166162 0.798043 0.189740 0.062 Uiso 1 1 calc R U . . .
H7B H 0.220233 0.827755 0.272201 0.062 Uiso 1 1 calc R U . . .
H7C H 0.160302 0.805461 0.276806 0.062 Uiso 1 1 calc R U . . .
C8 C 0.16037(11) 0.66112(13) 0.25263(17) 0.0349(6) Uani 1 1 d . . . . .
H8A H 0.139484 0.659477 0.189950 0.052 Uiso 1 1 calc R U . . .
H8B H 0.131672 0.672613 0.274520 0.052 Uiso 1 1 calc R U . . .
H8C H 0.177544 0.620751 0.275195 0.052 Uiso 1 1 calc R U . . .
C9 C 0.25861(12) 0.72174(14) 0.40776(16) 0.0368(6) Uani 1 1 d . . . . .
H9A H 0.285634 0.757248 0.427844 0.055 Uiso 1 1 calc R U . . .
H9B H 0.281831 0.684044 0.430737 0.055 Uiso 1 1 calc R U . . .
H9C H 0.227439 0.725260 0.427407 0.055 Uiso 1 1 calc R U . . .
C10 C 0.36749(15) 0.82918(13) 0.3940(2) 0.0518(9) Uani 1 1 d . . . . .
H10A H 0.385025 0.839701 0.355449 0.078 Uiso 1 1 calc R U . . .
H10B H 0.356057 0.866847 0.413732 0.078 Uiso 1 1 calc R U . . .
H10C H 0.331667 0.803568 0.363548 0.078 Uiso 1 1 calc R U . . .
C11 C 0.40657(14) 0.79701(16) 0.5806(2) 0.0525(9) Uani 1 1 d . . . . .
H11A H 0.403536 0.840957 0.589918 0.079 Uiso 1 1 calc R U . . .
H11B H 0.438762 0.778859 0.632128 0.079 Uiso 1 1 calc R U . . .
H11C H 0.368178 0.776946 0.568213 0.079 Uiso 1 1 calc R U . . .
C12 C 0.49862(14) 0.82393(14) 0.5170(2) 0.0488(8) Uani 1 1 d . . . . .
H12A H 0.509659 0.818386 0.470159 0.073 Uiso 1 1 calc R U . . .
H12B H 0.529547 0.805334 0.569336 0.073 Uiso 1 1 calc R U . . .
H12C H 0.495584 0.867849 0.526474 0.073 Uiso 1 1 calc R U . . .
C13 C 0.47155(11) 0.58107(11) 0.50276(16) 0.0275(5) Uani 1 1 d . . . . .
H13A H 0.459737 0.572685 0.442217 0.041 Uiso 1 1 calc R U . . .
H13B H 0.438407 0.569958 0.516045 0.041 Uiso 1 1 calc R U . . .
H13C H 0.507361 0.556824 0.538454 0.041 Uiso 1 1 calc R U . . .
C14 C 0.51930(12) 0.67721(14) 0.64266(16) 0.0374(6) Uani 1 1 d . . . . .
H14A H 0.534090 0.719420 0.656772 0.056 Uiso 1 1 calc R U . . .
H14B H 0.552496 0.648523 0.673318 0.056 Uiso 1 1 calc R U . . .
H14C H 0.487172 0.670219 0.659701 0.056 Uiso 1 1 calc R U . . .
C15 C 0.55053(11) 0.68039(12) 0.49365(17) 0.0322(6) Uani 1 1 d . . . . .
H15A H 0.540675 0.660888 0.438413 0.048 Uiso 1 1 calc R U . . .
H15B H 0.588610 0.663691 0.537315 0.048 Uiso 1 1 calc R U . . .
H15C H 0.554569 0.724770 0.488834 0.048 Uiso 1 1 calc R U . . .
C19 C 0.23349(14) 0.5699(2) 0.4877(2) 0.0597(10) Uani 1 1 d . . . . .
H19A H 0.216200 0.609106 0.460057 0.090 Uiso 1 1 calc R U . . .
H19B H 0.234755 0.568606 0.544542 0.090 Uiso 1 1 calc R U . . .
H19C H 0.208526 0.536118 0.452758 0.090 Uiso 1 1 calc R U . . .
C16 C 0.27796(12) 0.54375(11) 0.22060(16) 0.0307(5) Uani 1 1 d . . . . .
H16A H 0.263041 0.510686 0.178134 0.046 Uiso 1 1 calc R U . . .
H16B H 0.316741 0.558554 0.225743 0.046 Uiso 1 1 calc R U . . .
H16C H 0.248809 0.577543 0.202352 0.046 Uiso 1 1 calc R U . . .
C20 C 0.36005(14) 0.61840(16) 0.58197(18) 0.0466(8) Uani 1 1 d . . . . .
H20A H 0.348969 0.618419 0.629194 0.070 Uiso 1 1 calc R U . . .
H20B H 0.353928 0.659514 0.556726 0.070 Uiso 1 1 calc R U . . .
H20C H 0.402531 0.606768 0.603683 0.070 Uiso 1 1 calc R U . . .
C17 C 0.21407(12) 0.48084(14) 0.3093(2) 0.0451(7) Uani 1 1 d . . . . .
H17A H 0.183835 0.513544 0.292978 0.068 Uiso 1 1 calc R U . . .
H17B H 0.218349 0.461370 0.362230 0.068 Uiso 1 1 calc R U . . .
H17C H 0.201221 0.450139 0.263474 0.068 Uiso 1 1 calc R U . . .
C21 C 0.34022(15) 0.48466(16) 0.5448(2) 0.0542(9) Uani 1 1 d . . . . .
H21A H 0.311906 0.453248 0.508876 0.081 Uiso 1 1 calc R U . . .
H21B H 0.343786 0.482392 0.602861 0.081 Uiso 1 1 calc R U . . .
H21C H 0.379836 0.477665 0.546714 0.081 Uiso 1 1 calc R U . . .
C18 C 0.34320(13) 0.44940(12) 0.3571(2) 0.0442(8) Uani 1 1 d . . . . .
H18A H 0.338169 0.427301 0.305482 0.066 Uiso 1 1 calc R U . . .
H18B H 0.336025 0.421277 0.395339 0.066 Uiso 1 1 calc R U . . .
H18C H 0.384318 0.465669 0.386527 0.066 Uiso 1 1 calc R U . . .
N1 N 0.27779(8) 0.70158(8) 0.25676(11) 0.0204(4) Uani 1 1 d . . . . .
N2 N 0.42379(8) 0.70773(9) 0.46539(12) 0.0238(4) Uani 1 1 d . . . . .
N3 N 0.31416(8) 0.57380(9) 0.40091(12) 0.0238(4) Uani 1 1 d . . . . .
O1 O 0.40985(7) 0.62529(8) 0.30117(10) 0.0238(3) Uani 1 1 d . . . . .
Si1 Si 0.26546(3) 0.72056(3) 0.15270(4) 0.02389(14) Uani 1 1 d . . . . .
Si2 Si 0.22199(3) 0.71917(3) 0.28730(4) 0.02580(14) Uani 1 1 d . . . . .
Si3 Si 0.42412(3) 0.78612(3) 0.48822(5) 0.03408(17) Uani 1 1 d . . . . .
Si4 Si 0.48908(3) 0.66478(3) 0.52486(4) 0.02517(14) Uani 1 1 d . . . . .
Si5 Si 0.28805(3) 0.51411(3) 0.32654(5) 0.02767(15) Uani 1 1 d . . . . .
Si6 Si 0.31190(3) 0.56223(4) 0.49874(5) 0.03566(17) Uani 1 1 d . . . . .
Ce1 Ce 0.35392(2) 0.65317(2) 0.36156(2) 0.01709(4) Uani 1 1 d . . . . .
Cl1A Cl 0.4503(5) 0.7484(3) 0.2820(7) 0.0347(8) Uani 0.5 1 d D . P A 1
Cl1B Cl 0.4493(3) 0.5027(2) 0.2791(5) 0.0274(7) Uani 0.5 1 d D . P B 2
C22A C 0.4519(11) 0.5125(8) 0.274(2) 0.027(3) Uani 0.5 1 d D . P B 1
N4A N 0.4340(2) 0.4688(3) 0.2799(3) 0.0412(12) Uani 0.5 1 d D . P B 1
N4B N 0.4363(2) 0.7835(2) 0.2899(3) 0.0440(13) Uani 0.5 1 d D . P A 2
C22B C 0.4530(18) 0.7371(11) 0.278(2) 0.026(3) Uani 0.5 1 d D . P A 2

loop_
_atom_site_aniso_label
_atom_site_aniso_U_11
_atom_site_aniso_U_22
_atom_site_aniso_U_33
_atom_site_aniso_U_23
_atom_site_aniso_U_13
_atom_site_aniso_U_12
C1 0.0169(10) 0.0284(12) 0.0182(10) 0.0009(9) 0.0079(8) 0.0010(9)
C2 0.0221(11) 0.0221(11) 0.0233(11) -0.0005(9) 0.0102(9) 0.0022(9)
C3 0.0174(10) 0.0225(11) 0.0189(10) 0.0011(8) 0.0063(9) -0.0013(8)
C4 0.0346(14) 0.0370(14) 0.0242(12) 0.0063(10) 0.0152(11) 0.0068(11)
C5 0.0488(16) 0.0253(13) 0.0327(14) 0.0107(11) 0.0132(12) 0.0043(12)
C6 0.0291(13) 0.0459(15) 0.0201(12) 0.0031(11) 0.0063(10) 0.0057(11)
C7 0.0361(15) 0.0432(16) 0.0374(15) -0.0026(12) 0.0107(12) 0.0212(13)
C8 0.0230(12) 0.0509(17) 0.0317(13) -0.0013(12) 0.0130(11) 0.0027(11)
C9 0.0273(13) 0.0568(18) 0.0258(13) -0.0047(12) 0.0115(11) 0.0106(12)
C10 0.0505(18) 0.0266(14) 0.0537(19) -0.0069(13) 0.0015(15) 0.0056(13)
C11 0.0399(17) 0.060(2) 0.0474(18) -0.0260(15) 0.0108(14) 0.0078(15)
C12 0.0456(17) 0.0311(15) 0.057(2) -0.0098(14) 0.0116(15) -0.0069(13)
C13 0.0209(11) 0.0263(12) 0.0290(12) 0.0040(10) 0.0056(10) 0.0032(9)
C14 0.0287(13) 0.0497(16) 0.0254(13) -0.0040(12) 0.0046(11) -0.0012(12)
C15 0.0200(12) 0.0361(14) 0.0351(14) 0.0025(11) 0.0077(10) -0.0002(10)
C19 0.0369(17) 0.104(3) 0.0469(19) 0.0190(19) 0.0264(15) -0.0022(18)
C16 0.0303(13) 0.0255(12) 0.0339(13) -0.0074(10) 0.0123(11) -0.0033(10)
C20 0.0436(17) 0.072(2) 0.0269(14) 0.0018(14) 0.0183(13) -0.0016(15)
C17 0.0269(14) 0.0411(16) 0.0609(19) 0.0092(14) 0.0141(13) -0.0108(12)
C21 0.0521(19) 0.064(2) 0.0418(17) 0.0266(16) 0.0164(15) -0.0041(16)
C18 0.0353(15) 0.0175(12) 0.068(2) 0.0029(12) 0.0122(14) 0.0002(10)
N1 0.0208(9) 0.0206(9) 0.0189(9) 0.0011(7) 0.0080(7) 0.0051(7)
N2 0.0196(9) 0.0258(10) 0.0234(10) -0.0037(8) 0.0074(8) 0.0007(8)
N3 0.0177(9) 0.0273(10) 0.0261(10) 0.0059(8) 0.0094(8) -0.0010(8)
O1 0.0193(8) 0.0308(9) 0.0248(8) 0.0009(7) 0.0131(7) 0.0019(7)
Si1 0.0264(3) 0.0236(3) 0.0197(3) 0.0045(2) 0.0087(3) 0.0055(3)
Si2 0.0210(3) 0.0331(4) 0.0214(3) -0.0011(3) 0.0078(3) 0.0100(3)
Si3 0.0303(4) 0.0266(4) 0.0355(4) -0.0102(3) 0.0060(3) 0.0015(3)
Si4 0.0176(3) 0.0285(3) 0.0242(3) -0.0009(3) 0.0048(3) -0.0001(2)
Si5 0.0201(3) 0.0210(3) 0.0369(4) 0.0049(3) 0.0083(3) -0.0032(2)
Si6 0.0271(4) 0.0530(5) 0.0282(4) 0.0137(3) 0.0135(3) -0.0030(3)
Ce1 0.01501(6) 0.01758(6) 0.01851(6) 0.00194(5) 0.00739(5) 0.00173(5)
Cl1A 0.0392(15) 0.0269(19) 0.0421(15) -0.0012(15) 0.0218(11) 0.0024(15)
Cl1B 0.0306(12) 0.0215(11) 0.0317(16) -0.0005(10) 0.0154(10) -0.0088(10)
C22A 0.020(6) 0.038(6) 0.023(4) 0.003(6) 0.011(4) 0.012(5)
N4A 0.040(3) 0.050(4) 0.033(3) 0.003(3) 0.016(2) 0.008(3)
N4B 0.052(3) 0.027(3) 0.058(3) -0.003(2) 0.028(3) 0.019(2)
C22B 0.028(5) 0.027(7) 0.026(5) 0.002(6) 0.015(4) 0.001(6)

_geom_special_details            
;
 All esds (except the esd in the dihedral angle between two l.s. planes)
 are estimated using the full covariance matrix.  The cell esds are taken
 into account individually in the estimation of esds in distances, angles
 and torsion angles; correlations between esds in cell parameters are only
 used when they are defined by crystal symmetry.  An approximate (isotropic)
 treatment of cell esds is used for estimating esds involving l.s. planes.
;

loop_
_geom_bond_atom_site_label_1
_geom_bond_atom_site_label_2
_geom_bond_distance
_geom_bond_site_symmetry_2
_geom_bond_publ_flag
C1 O1 1.318(3) . ?
C1 C3 1.405(3) . ?
C1 C2 1.407(3) . ?
C2 C2 1.390(4) 2_655 ?
C2 C22B 1.456(14) . ?
C2 Cl1A 1.726(5) . ?
C3 C3 1.400(4) 2_655 ?
C3 C22A 1.460(13) . ?
C3 Cl1B 1.703(4) . ?
C4 Si1 1.863(3) . ?
C4 H4A 0.9800 . ?
C4 H4B 0.9800 . ?
C4 H4C 0.9800 . ?
C5 Si1 1.867(3) . ?
C5 H5A 0.9800 . ?
C5 H5B 0.9800 . ?
C5 H5C 0.9800 . ?
C6 Si1 1.874(3) . ?
C6 H6A 0.9800 . ?
C6 H6B 0.9800 . ?
C6 H6C 0.9800 . ?
C7 Si2 1.866(3) . ?
C7 H7A 0.9800 . ?
C7 H7B 0.9800 . ?
C7 H7C 0.9800 . ?
C8 Si2 1.864(3) . ?
C8 H8A 0.9800 . ?
C8 H8B 0.9800 . ?
C8 H8C 0.9800 . ?
C9 Si2 1.883(3) . ?
C9 H9A 0.9800 . ?
C9 H9B 0.9800 . ?
C9 H9C 0.9800 . ?
C10 Si3 1.868(3) . ?
C10 H10A 0.9800 . ?
C10 H10B 0.9800 . ?
C10 H10C 0.9800 . ?
C11 Si3 1.866(3) . ?
C11 H11A 0.9800 . ?
C11 H11B 0.9800 . ?
C11 H11C 0.9800 . ?
C12 Si3 1.875(3) . ?
C12 H12A 0.9800 . ?
C12 H12B 0.9800 . ?
C12 H12C 0.9800 . ?
C13 Si4 1.875(2) . ?
C13 H13A 0.9800 . ?
C13 H13B 0.9800 . ?
C13 H13C 0.9800 . ?
C14 Si4 1.868(3) . ?
C14 H14A 0.9800 . ?
C14 H14B 0.9800 . ?
C14 H14C 0.9800 . ?
C15 Si4 1.867(3) . ?
C15 H15A 0.9800 . ?
C15 H15B 0.9800 . ?
C15 H15C 0.9800 . ?
C19 Si6 1.874(3) . ?
C19 H19A 0.9800 . ?
C19 H19B 0.9800 . ?
C19 H19C 0.9800 . ?
C16 Si5 1.869(3) . ?
C16 H16A 0.9800 . ?
C16 H16B 0.9800 . ?
C16 H16C 0.9800 . ?
C20 Si6 1.866(3) . ?
C20 H20A 0.9800 . ?
C20 H20B 0.9800 . ?
C20 H20C 0.9800 . ?
C17 Si5 1.868(3) . ?
C17 H17A 0.9800 . ?
C17 H17B 0.9800 . ?
C17 H17C 0.9800 . ?
C21 Si6 1.868(3) . ?
C21 H21A 0.9800 . ?
C21 H21B 0.9800 . ?
C21 H21C 0.9800 . ?
C18 Si5 1.868(3) . ?
C18 H18A 0.9800 . ?
C18 H18B 0.9800 . ?
C18 H18C 0.9800 . ?
N1 Si2 1.735(2) . ?
N1 Si1 1.7529(19) . ?
N1 Ce1 2.2206(18) . ?
N2 Si4 1.752(2) . ?
N2 Si3 1.754(2) . ?
N2 Ce1 2.2112(18) . ?
N3 Si5 1.745(2) . ?
N3 Si6 1.754(2) . ?
N3 Ce1 2.2467(19) . ?
O1 Ce1 2.1731(15) . ?
Si2 Ce1 3.2644(6) . ?
Si4 Ce1 3.2964(6) . ?
Si5 Ce1 3.3664(7) . ?
C22A N4A 1.073(14) . ?
N4B C22B 1.147(14) . ?

loop_
_geom_angle_atom_site_label_1
_geom_angle_atom_site_label_2
_geom_angle_atom_site_label_3
_geom_angle
_geom_angle_site_symmetry_1
_geom_angle_site_symmetry_3
_geom_angle_publ_flag
O1 C1 C3 121.8(2) . . ?
O1 C1 C2 121.8(2) . . ?
C3 C1 C2 116.41(19) . . ?
C2 C2 C1 121.90(13) 2_655 . ?
C2 C2 C22B 121.4(16) 2_655 . ?
C1 C2 C22B 116.7(16) . . ?
C2 C2 Cl1A 120.3(4) 2_655 . ?
C1 C2 Cl1A 117.8(4) . . ?
C3 C3 C1 121.69(13) 2_655 . ?
C3 C3 C22A 120.3(10) 2_655 . ?
C1 C3 C22A 118.0(10) . . ?
C3 C3 Cl1B 120.1(2) 2_655 . ?
C1 C3 Cl1B 118.2(3) . . ?
Si1 C4 H4A 109.5 . . ?
Si1 C4 H4B 109.5 . . ?
H4A C4 H4B 109.5 . . ?
Si1 C4 H4C 109.5 . . ?
H4A C4 H4C 109.5 . . ?
H4B C4 H4C 109.5 . . ?
Si1 C5 H5A 109.5 . . ?
Si1 C5 H5B 109.5 . . ?
H5A C5 H5B 109.5 . . ?
Si1 C5 H5C 109.5 . . ?
H5A C5 H5C 109.5 . . ?
H5B C5 H5C 109.5 . . ?
Si1 C6 H6A 109.5 . . ?
Si1 C6 H6B 109.5 . . ?
H6A C6 H6B 109.5 . . ?
Si1 C6 H6C 109.5 . . ?
H6A C6 H6C 109.5 . . ?
H6B C6 H6C 109.5 . . ?
Si2 C7 H7A 109.5 . . ?
Si2 C7 H7B 109.5 . . ?
H7A C7 H7B 109.5 . . ?
Si2 C7 H7C 109.5 . . ?
H7A C7 H7C 109.5 . . ?
H7B C7 H7C 109.5 . . ?
Si2 C8 H8A 109.5 . . ?
Si2 C8 H8B 109.5 . . ?
H8A C8 H8B 109.5 . . ?
Si2 C8 H8C 109.5 . . ?
H8A C8 H8C 109.5 . . ?
H8B C8 H8C 109.5 . . ?
Si2 C9 H9A 109.5 . . ?
Si2 C9 H9B 109.5 . . ?
H9A C9 H9B 109.5 . . ?
Si2 C9 H9C 109.5 . . ?
H9A C9 H9C 109.5 . . ?
H9B C9 H9C 109.5 . . ?
Si3 C10 H10A 109.5 . . ?
Si3 C10 H10B 109.5 . . ?
H10A C10 H10B 109.5 . . ?
Si3 C10 H10C 109.5 . . ?
H10A C10 H10C 109.5 . . ?
H10B C10 H10C 109.5 . . ?
Si3 C11 H11A 109.5 . . ?
Si3 C11 H11B 109.5 . . ?
H11A C11 H11B 109.5 . . ?
Si3 C11 H11C 109.5 . . ?
H11A C11 H11C 109.5 . . ?
H11B C11 H11C 109.5 . . ?
Si3 C12 H12A 109.5 . . ?
Si3 C12 H12B 109.5 . . ?
H12A C12 H12B 109.5 . . ?
Si3 C12 H12C 109.5 . . ?
H12A C12 H12C 109.5 . . ?
H12B C12 H12C 109.5 . . ?
Si4 C13 H13A 109.5 . . ?
Si4 C13 H13B 109.5 . . ?
H13A C13 H13B 109.5 . . ?
Si4 C13 H13C 109.5 . . ?
H13A C13 H13C 109.5 . . ?
H13B C13 H13C 109.5 . . ?
Si4 C14 H14A 109.5 . . ?
Si4 C14 H14B 109.5 . . ?
H14A C14 H14B 109.5 . . ?
Si4 C14 H14C 109.5 . . ?
H14A C14 H14C 109.5 . . ?
H14B C14 H14C 109.5 . . ?
Si4 C15 H15A 109.5 . . ?
Si4 C15 H15B 109.5 . . ?
H15A C15 H15B 109.5 . . ?
Si4 C15 H15C 109.5 . . ?
H15A C15 H15C 109.5 . . ?
H15B C15 H15C 109.5 . . ?
Si6 C19 H19A 109.5 . . ?
Si6 C19 H19B 109.5 . . ?
H19A C19 H19B 109.5 . . ?
Si6 C19 H19C 109.5 . . ?
H19A C19 H19C 109.5 . . ?
H19B C19 H19C 109.5 . . ?
Si5 C16 H16A 109.5 . . ?
Si5 C16 H16B 109.5 . . ?
H16A C16 H16B 109.5 . . ?
Si5 C16 H16C 109.5 . . ?
H16A C16 H16C 109.5 . . ?
H16B C16 H16C 109.5 . . ?
Si6 C20 H20A 109.5 . . ?
Si6 C20 H20B 109.5 . . ?
H20A C20 H20B 109.5 . . ?
Si6 C20 H20C 109.5 . . ?
H20A C20 H20C 109.5 . . ?
H20B C20 H20C 109.5 . . ?
Si5 C17 H17A 109.5 . . ?
Si5 C17 H17B 109.5 . . ?
H17A C17 H17B 109.5 . . ?
Si5 C17 H17C 109.5 . . ?
H17A C17 H17C 109.5 . . ?
H17B C17 H17C 109.5 . . ?
Si6 C21 H21A 109.5 . . ?
Si6 C21 H21B 109.5 . . ?
H21A C21 H21B 109.5 . . ?
Si6 C21 H21C 109.5 . . ?
H21A C21 H21C 109.5 . . ?
H21B C21 H21C 109.5 . . ?
Si5 C18 H18A 109.5 . . ?
Si5 C18 H18B 109.5 . . ?
H18A C18 H18B 109.5 . . ?
Si5 C18 H18C 109.5 . . ?
H18A C18 H18C 109.5 . . ?
H18B C18 H18C 109.5 . . ?
Si2 N1 Si1 118.36(10) . . ?
Si2 N1 Ce1 110.61(9) . . ?
Si1 N1 Ce1 130.97(10) . . ?
Si4 N2 Si3 118.48(11) . . ?
Si4 N2 Ce1 112.04(10) . . ?
Si3 N2 Ce1 129.24(10) . . ?
Si5 N3 Si6 117.09(11) . . ?
Si5 N3 Ce1 114.40(10) . . ?
Si6 N3 Ce1 128.29(11) . . ?
C1 O1 Ce1 161.02(15) . . ?
N1 Si1 C4 113.48(10) . . ?
N1 Si1 C5 110.58(11) . . ?
C4 Si1 C5 107.04(13) . . ?
N1 Si1 C6 110.48(11) . . ?
C4 Si1 C6 105.59(12) . . ?
C5 Si1 C6 109.48(13) . . ?
N1 Si2 C8 113.66(11) . . ?
N1 Si2 C7 113.81(12) . . ?
C8 Si2 C7 109.04(13) . . ?
N1 Si2 C9 107.41(10) . . ?
C8 Si2 C9 107.31(13) . . ?
C7 Si2 C9 105.04(13) . . ?
N1 Si2 Ce1 39.55(6) . . ?
C8 Si2 Ce1 111.11(9) . . ?
C7 Si2 Ce1 138.89(10) . . ?
C9 Si2 Ce1 70.96(8) . . ?
N2 Si3 C11 109.98(14) . . ?
N2 Si3 C10 111.35(12) . . ?
C11 Si3 C10 108.85(16) . . ?
N2 Si3 C12 113.12(12) . . ?
C11 Si3 C12 107.27(15) . . ?
C10 Si3 C12 106.07(16) . . ?
N2 Si4 C15 112.85(11) . . ?
N2 Si4 C14 112.55(11) . . ?
C15 Si4 C14 108.61(12) . . ?
N2 Si4 C13 109.29(10) . . ?
C15 Si4 C13 105.15(12) . . ?
C14 Si4 C13 108.03(13) . . ?
N2 Si4 Ce1 38.45(6) . . ?
C15 Si4 Ce1 114.08(8) . . ?
C14 Si4 Ce1 135.63(9) . . ?
C13 Si4 Ce1 72.25(7) . . ?
N3 Si5 C17 114.79(13) . . ?
N3 Si5 C18 111.73(12) . . ?
C17 Si5 C18 107.07(13) . . ?
N3 Si5 C16 108.68(10) . . ?
C17 Si5 C16 106.79(13) . . ?
C18 Si5 C16 107.43(14) . . ?
N3 Si5 Ce1 37.43(6) . . ?
C17 Si5 Ce1 137.79(10) . . ?
C18 Si5 Ce1 113.21(9) . . ?
C16 Si5 Ce1 72.98(8) . . ?
N3 Si6 C20 112.10(12) . . ?
N3 Si6 C21 112.30(13) . . ?
C20 Si6 C21 105.81(15) . . ?
N3 Si6 C19 111.87(12) . . ?
C20 Si6 C19 107.06(17) . . ?
C21 Si6 C19 107.33(16) . . ?
O1 Ce1 N2 96.47(7) . . ?
O1 Ce1 N1 102.98(6) . . ?
N2 Ce1 N1 119.00(7) . . ?
O1 Ce1 N3 113.40(7) . . ?
N2 Ce1 N3 116.94(7) . . ?
N1 Ce1 N3 106.89(7) . . ?
O1 Ce1 Si2 132.46(4) . . ?
N2 Ce1 Si2 111.49(5) . . ?
N1 Ce1 Si2 29.84(5) . . ?
N3 Ce1 Si2 87.78(5) . . ?
O1 Ce1 Si4 79.56(4) . . ?
N2 Ce1 Si4 29.52(5) . . ?
N1 Ce1 Si4 146.72(5) . . ?
N3 Ce1 Si4 102.12(5) . . ?
Si2 Ce1 Si4 139.415(17) . . ?
O1 Ce1 Si5 91.36(5) . . ?
N2 Ce1 Si5 140.47(5) . . ?
N1 Ce1 Si5 96.54(5) . . ?
N3 Ce1 Si5 28.17(5) . . ?
Si2 Ce1 Si5 90.343(17) . . ?
Si4 Ce1 Si5 116.669(17) . . ?
N4A C22A C3 176(3) . . ?
N4B C22B C2 176(4) . . ?

_refine_diff_density_max         1.259
_refine_diff_density_min         -0.447
_refine_diff_density_rms         0.079

_shelx_res_file                  
;

TITL mo_UB77_2_0m_a.res in C2/c
    mo_UB77_2_0m_a_sq.res
    created by SHELXL-2018/3 at 10:51:41 on 09-Aug-2019
CELL 0.71073 24.8116 21.7940 17.4764 90.000 116.659 90.000
ZERR 4.00 0.0011 0.0010 0.0008 0.000 0.001 0.000
LATT 7
SYMM -x, y, -z+1/2
SFAC C H N O SI CL CE
UNIT 176 432 32 8 48 8 8
LIST 4 ! automatically inserted. Change 6 to 4 for CHECKCIF!!
TEMP -173.150
SIZE 0.195 0.136 0.074
L.S. 5
FMAP 2
PLAN -50 0 0.00
DFIX 1.7 C2 Cl1A C3 Cl1B
DFIX 1.45 C2 C22B C3 C22A
DFIX 2.65 C2 N4B C3 N4A
RIGU N4A C22A N4B C22B
SHEL 0.75 8
OMIT 0  14   2
OMIT 0  10   2
OMIT 0   6   3
OMIT -8  16   3
BOND $H
ABIN
ACTA
WGHT    0.028000   14.243500
FVAR       0.13195
C1    1    0.452977    0.625222    0.276751    11.00000    0.01692    0.02836 =
         0.01817    0.00089    0.00790    0.00101
C2    1    0.477449    0.680051    0.263240    11.00000    0.02205    0.02214 =
         0.02329   -0.00051    0.01020    0.00218
C3    1    0.476964    0.570355    0.262731    11.00000    0.01741    0.02255 =
         0.01895    0.00107    0.00627   -0.00134
C4    1    0.315048    0.677856    0.116668    11.00000    0.03455    0.03703 =
         0.02416    0.00626    0.01521    0.00683
AFIX 137
H4A   2    0.301975    0.685747    0.055686    11.00000   -1.50000
H4B   2    0.312412    0.633796    0.125680    11.00000   -1.50000
H4C   2    0.356837    0.691563    0.149686    11.00000   -1.50000
AFIX   0
C5    1    0.279240    0.804042    0.145095    11.00000    0.04883    0.02530 =
         0.03266    0.01069    0.01317    0.00429
AFIX 137
H5A   2    0.275338    0.813191    0.087930    11.00000   -1.50000
H5B   2    0.319984    0.814638    0.188295    11.00000   -1.50000
H5C   2    0.249630    0.828119    0.155069    11.00000   -1.50000
AFIX   0
C6    1    0.186361    0.701031    0.073539    11.00000    0.02905    0.04590 =
         0.02007    0.00311    0.00632    0.00568
AFIX 137
H6A   2    0.179264    0.714695    0.016358    11.00000   -1.50000
H6B   2    0.157937    0.721649    0.089824    11.00000   -1.50000
H6C   2    0.180509    0.656536    0.073031    11.00000   -1.50000
AFIX   0
C7    1    0.188156    0.796825    0.252365    11.00000    0.03610    0.04315 =
         0.03740   -0.00259    0.01067    0.02116
AFIX 137
H7A   2    0.166162    0.798043    0.189740    11.00000   -1.50000
H7B   2    0.220233    0.827755    0.272201    11.00000   -1.50000
H7C   2    0.160302    0.805461    0.276806    11.00000   -1.50000
AFIX   0
C8    1    0.160367    0.661121    0.252631    11.00000    0.02300    0.05085 =
         0.03166   -0.00131    0.01303    0.00273
AFIX 137
H8A   2    0.139484    0.659477    0.189950    11.00000   -1.50000
H8B   2    0.131672    0.672613    0.274520    11.00000   -1.50000
H8C   2    0.177544    0.620751    0.275195    11.00000   -1.50000
AFIX   0
C9    1    0.258614    0.721739    0.407760    11.00000    0.02734    0.05677 =
         0.02579   -0.00475    0.01145    0.01056
AFIX 137
H9A   2    0.285634    0.757248    0.427844    11.00000   -1.50000
H9B   2    0.281831    0.684044    0.430737    11.00000   -1.50000
H9C   2    0.227439    0.725260    0.427407    11.00000   -1.50000
AFIX   0
C10   1    0.367488    0.829175    0.394048    11.00000    0.05046    0.02665 =
         0.05374   -0.00694    0.00151    0.00558
AFIX 137
H10A  2    0.385025    0.839701    0.355449    11.00000   -1.50000
H10B  2    0.356057    0.866847    0.413732    11.00000   -1.50000
H10C  2    0.331667    0.803568    0.363548    11.00000   -1.50000
AFIX   0
C11   1    0.406565    0.797014    0.580585    11.00000    0.03988    0.06033 =
         0.04742   -0.02597    0.01082    0.00782
AFIX 137
H11A  2    0.403536    0.840957    0.589918    11.00000   -1.50000
H11B  2    0.438762    0.778859    0.632128    11.00000   -1.50000
H11C  2    0.368178    0.776946    0.568213    11.00000   -1.50000
AFIX   0
C12   1    0.498616    0.823934    0.516979    11.00000    0.04564    0.03114 =
         0.05677   -0.00985    0.01160   -0.00685
AFIX 137
H12A  2    0.509659    0.818386    0.470159    11.00000   -1.50000
H12B  2    0.529547    0.805334    0.569336    11.00000   -1.50000
H12C  2    0.495584    0.867849    0.526474    11.00000   -1.50000
AFIX   0
C13   1    0.471555    0.581073    0.502757    11.00000    0.02094    0.02634 =
         0.02896    0.00404    0.00564    0.00321
AFIX 137
H13A  2    0.459737    0.572685    0.442217    11.00000   -1.50000
H13B  2    0.438407    0.569958    0.516045    11.00000   -1.50000
H13C  2    0.507361    0.556824    0.538454    11.00000   -1.50000
AFIX   0
C14   1    0.519300    0.677213    0.642661    11.00000    0.02868    0.04969 =
         0.02539   -0.00404    0.00460   -0.00117
AFIX 137
H14A  2    0.534090    0.719420    0.656772    11.00000   -1.50000
H14B  2    0.552496    0.648523    0.673318    11.00000   -1.50000
H14C  2    0.487172    0.670219    0.659701    11.00000   -1.50000
AFIX   0
C15   1    0.550530    0.680385    0.493650    11.00000    0.01997    0.03615 =
         0.03512    0.00253    0.00770   -0.00019
AFIX 137
H15A  2    0.540675    0.660888    0.438413    11.00000   -1.50000
H15B  2    0.588610    0.663691    0.537315    11.00000   -1.50000
H15C  2    0.554569    0.724770    0.488834    11.00000   -1.50000
AFIX   0
C19   1    0.233492    0.569933    0.487709    11.00000    0.03689    0.10391 =
         0.04687    0.01902    0.02640   -0.00221
AFIX 137
H19A  2    0.216200    0.609106    0.460057    11.00000   -1.50000
H19B  2    0.234755    0.568606    0.544542    11.00000   -1.50000
H19C  2    0.208526    0.536118    0.452758    11.00000   -1.50000
AFIX   0
C16   1    0.277961    0.543747    0.220596    11.00000    0.03032    0.02548 =
         0.03388   -0.00737    0.01233   -0.00325
AFIX 137
H16A  2    0.263041    0.510686    0.178134    11.00000   -1.50000
H16B  2    0.316741    0.558554    0.225743    11.00000   -1.50000
H16C  2    0.248809    0.577543    0.202352    11.00000   -1.50000
AFIX   0
C20   1    0.360047    0.618400    0.581966    11.00000    0.04359    0.07209 =
         0.02691    0.00179    0.01828   -0.00159
AFIX 137
H20A  2    0.348969    0.618419    0.629194    11.00000   -1.50000
H20B  2    0.353928    0.659514    0.556726    11.00000   -1.50000
H20C  2    0.402531    0.606768    0.603683    11.00000   -1.50000
AFIX   0
C17   1    0.214073    0.480837    0.309251    11.00000    0.02687    0.04114 =
         0.06091    0.00923    0.01406   -0.01081
AFIX 137
H17A  2    0.183835    0.513544    0.292978    11.00000   -1.50000
H17B  2    0.218349    0.461370    0.362230    11.00000   -1.50000
H17C  2    0.201221    0.450139    0.263474    11.00000   -1.50000
AFIX   0
C21   1    0.340224    0.484662    0.544770    11.00000    0.05206    0.06350 =
         0.04185    0.02661    0.01641   -0.00412
AFIX 137
H21A  2    0.311906    0.453248    0.508876    11.00000   -1.50000
H21B  2    0.343786    0.482392    0.602861    11.00000   -1.50000
H21C  2    0.379836    0.477665    0.546714    11.00000   -1.50000
AFIX   0
C18   1    0.343196    0.449397    0.357105    11.00000    0.03529    0.01755 =
         0.06765    0.00290    0.01220    0.00025
AFIX 137
H18A  2    0.338169    0.427301    0.305482    11.00000   -1.50000
H18B  2    0.336025    0.421277    0.395339    11.00000   -1.50000
H18C  2    0.384318    0.465669    0.386527    11.00000   -1.50000
AFIX   0
N1    3    0.277794    0.701582    0.256761    11.00000    0.02078    0.02055 =
         0.01889    0.00110    0.00796    0.00510
N2    3    0.423789    0.707734    0.465392    11.00000    0.01963    0.02582 =
         0.02341   -0.00367    0.00743    0.00070
N3    3    0.314163    0.573797    0.400912    11.00000    0.01767    0.02727 =
         0.02607    0.00593    0.00944   -0.00101
O1    4    0.409848    0.625286    0.301166    11.00000    0.01928    0.03075 =
         0.02481    0.00090    0.01309    0.00195
SI1   5    0.265464    0.720560    0.152699    11.00000    0.02641    0.02365 =
         0.01974    0.00448    0.00867    0.00548
SI2   5    0.221995    0.719172    0.287301    11.00000    0.02103    0.03308 =
         0.02142   -0.00106    0.00785    0.00997
SI3   5    0.424121    0.786123    0.488225    11.00000    0.03033    0.02661 =
         0.03549   -0.01021    0.00603    0.00152
SI4   5    0.489078    0.664782    0.524863    11.00000    0.01758    0.02849 =
         0.02424   -0.00087    0.00475   -0.00009
SI5   5    0.288051    0.514114    0.326538    11.00000    0.02008    0.02100 =
         0.03691    0.00488    0.00832   -0.00318
SI6   5    0.311901    0.562226    0.498744    11.00000    0.02708    0.05298 =
         0.02816    0.01375    0.01350   -0.00297
CE1   7    0.353924    0.653168    0.361555    11.00000    0.01501    0.01758 =
         0.01851    0.00194    0.00739    0.00173
PART 1
CL1A  6    0.450320    0.748404    0.282041    10.50000    0.03920    0.02688 =
         0.04207   -0.00125    0.02180    0.00241
PART 0
PART 2
CL1B  6    0.449291    0.502734    0.279078    10.50000    0.03058    0.02147 =
         0.03172   -0.00048    0.01540   -0.00877
PART 0
PART 1
C22A  1    0.451865    0.512527    0.274365    10.50000    0.02045    0.03777 =
         0.02319    0.00311    0.01102    0.01234
N4A   3    0.434031    0.468813    0.279917    10.50000    0.03993    0.05021 =
         0.03317    0.00278    0.01621    0.00836
PART 0
PART 2
N4B   3    0.436261    0.783485    0.289860    10.50000    0.05189    0.02656 =
         0.05793   -0.00275    0.02848    0.01892
C22B  1    0.452952    0.737067    0.277952    10.50000    0.02846    0.02697 =
         0.02643    0.00185    0.01515    0.00116
PART 0
HKLF 4 1 1 0 0 0 1 0 0 0 1


REM  mo_UB77_2_0m_a.res in C2/c
REM wR2 = 0.0688, GooF = S = 1.037, Restrained GooF = 1.039 for all data
REM R1 = 0.0289 for 8876 Fo > 4sig(Fo) and 0.0382 for all 10463 data
REM 361 parameters refined using 12 restraints

END

WGHT      0.0280     14.2432

REM Highest difference peak  1.259,  deepest hole -0.447,  1-sigma level  0.079
Q1    1   0.4409  0.8467  0.4167  11.00000  0.05    1.26
Q2    1   0.3412  0.6593  0.2962  11.00000  0.05    0.57
Q3    1   0.3944  0.6633  0.4235  11.00000  0.05    0.53
Q4    1   0.3637  0.6562  0.4239  11.00000  0.05    0.52
Q5    1   0.3189  0.6529  0.3067  11.00000  0.05    0.52
Q6    1   0.3111  0.7441  0.4995  11.00000  0.05    0.49
Q7    1   0.2968  0.6936  0.1380  11.00000  0.05    0.48
Q8    1   0.3422  0.6325  0.3166  11.00000  0.05    0.47
Q9    1   0.5061  0.6665  0.5946  11.00000  0.05    0.44
Q10   1   0.0772  0.0228  0.0157  11.00000  0.05    0.44
Q11   1   0.1960  0.3334  0.2460  11.00000  0.05    0.42
Q12   1   0.2683  0.7004  0.2186  11.00000  0.05    0.40
Q13   1   0.1894  0.6886  0.2631  11.00000  0.05    0.40
Q14   1   0.3946  0.5614  0.2208  11.00000  0.05    0.39
Q15   1   0.4691  0.6541  0.2789  11.00000  0.05    0.38
Q16   1   0.3267  0.5273  0.5197  11.00000  0.05    0.38
Q17   1   0.2245  0.4136  0.7964  11.00000  0.05    0.38
Q18   1   0.4386  0.7229  0.5681  11.00000  0.05    0.37
Q19   1   0.4861  0.6295  0.5187  11.00000  0.05    0.37
Q20   1   0.0789  0.0176  0.1009  11.00000  0.05    0.37
Q21   1   0.2543  0.7509  0.4418  11.00000  0.05    0.36
Q22   1   0.4934  0.7138  0.4377  11.00000  0.05    0.35
Q23   1   0.2849  0.7930  0.3226  11.00000  0.05    0.35
Q24   1   0.3356  0.5842  0.5411  11.00000  0.05    0.35
Q25   1   0.4701  0.7023  0.2777  11.00000  0.05    0.34
Q26   1   0.2874  0.5227  0.2771  11.00000  0.05    0.34
Q27   1   0.4733  0.5999  0.2796  11.00000  0.05    0.34
Q28   1   0.3828  0.6340  0.3966  11.00000  0.05    0.34
Q29   1   0.2447  0.5010  0.3215  11.00000  0.05    0.33
Q30   1   0.3232  0.5428  0.4817  11.00000  0.05    0.33
Q31   1   0.3867  0.8054  0.4434  11.00000  0.05    0.33
Q32   1   0.3818  0.6614  0.3209  11.00000  0.05    0.33
Q33   1   0.1969  0.5691  0.4407  11.00000  0.05    0.33
Q34   1   0.0532  0.2985  0.7200  11.00000  0.05    0.32
Q35   1   0.2447  0.6973  0.2575  11.00000  0.05    0.32
Q36   1   0.0673  0.2740  0.4837  11.00000  0.05    0.31
Q37   1   0.2261  0.7063  0.3443  11.00000  0.05    0.31
Q38   1   0.5000  0.5778  0.2500  10.50000  0.05    0.31
Q39   1   0.5285  0.6726  0.5186  11.00000  0.05    0.31
Q40   1   0.4098  0.8278  0.4378  11.00000  0.05    0.30
Q41   1   0.2110  0.7697  0.2794  11.00000  0.05    0.30
Q42   1   0.4207  0.7920  0.5437  11.00000  0.05    0.30
Q43   1   0.4483  0.5723  0.2752  11.00000  0.05    0.30
Q44   1   0.2193  0.6604  0.1988  11.00000  0.05    0.30
Q45   1   0.3574  0.8116  0.3530  11.00000  0.05    0.30
Q46   1   0.2218  0.7025  0.1185  11.00000  0.05    0.30
Q47   1   0.3011  0.5465  0.3743  11.00000  0.05    0.30
Q48   1   0.3338  0.4345  0.5032  11.00000  0.05    0.30
Q49   1   0.3746  0.5957  0.6441  11.00000  0.05    0.29
Q50   1   0.1455  0.4620  0.6388  11.00000  0.05    0.28
;
_shelx_res_checksum              5600

_shelx_fab_file                  
;
    4    0    0     34.02      0.00
    6    0    0    -25.75      0.00
    8    0    0     -3.19      0.00
   10    0    0     13.76      0.00
   12    0    0     11.53      0.00
   14    0    0      5.28      0.00
   16    0    0      4.04      0.00
   18    0    0      6.56      0.00
   20    0    0      8.34      0.00
   22    0    0      2.07      0.00
   24    0    0     -1.88      0.00
   26    0    0     -1.94      0.00
   28    0    0     -2.14      0.00
    3    1    0   -109.83      0.00
    5    1    0     10.50      0.00
    7    1    0     16.95      0.00
    9    1    0     -7.11      0.00
   11    1    0    -11.88      0.00
   13    1    0     -7.06      0.00
   15    1    0     -3.56      0.00
   17    1    0     -4.66      0.00
   19    1    0     -8.06      0.00
   21    1    0     -5.63      0.00
   23    1    0      0.57      0.00
   25    1    0      1.95      0.00
   27    1    0      2.51      0.00
   29    1    0      0.86      0.00
    2    2    0    167.74      0.00
    4    2    0     26.39      0.00
    6    2    0    -17.64      0.00
    8    2    0     -4.89      0.00
   10    2    0      5.98      0.00
   12    2    0      5.33      0.00
   14    2    0      2.42      0.00
   16    2    0      2.80      0.00
   18    2    0      5.93      0.00
   20    2    0      7.41      0.00
   22    2    0      2.23      0.00
   24    2    0     -1.10      0.00
   26    2    0     -2.57      0.00
   28    2    0     -2.24      0.00
    3    3    0    -60.75      0.00
    5    3    0      4.20      0.00
    7    3    0     11.50      0.00
    9    3    0      3.60      0.00
   11    3    0      0.98      0.00
   13    3    0      1.27      0.00
   15    3    0      0.01      0.00
   17    3    0     -3.41      0.00
   19    3    0     -6.85      0.00
   21    3    0     -4.74      0.00
   23    3    0     -0.72      0.00
   25    3    0      1.01      0.00
   27    3    0      3.21      0.00
   29    3    0     -0.14      0.00
    2    4    0     69.68      0.00
    4    4    0     12.01      0.00
    6    4    0     -9.18      0.00
    8    4    0    -10.34      0.00
   10    4    0     -8.09      0.00
   12    4    0     -6.97      0.00
   14    4    0     -4.00      0.00
   16    4    0      0.17      0.00
   18    4    0      4.78      0.00
   20    4    0      5.42      0.00
   22    4    0      2.19      0.00
   24    4    0      0.86      0.00
   26    4    0     -1.38      0.00
   28    4    0     -2.08      0.00
    1    5    0    -51.57      0.00
    3    5    0    -21.94      0.00
    5    5    0      3.70      0.00
    7    5    0     10.81      0.00
    9    5    0     12.29      0.00
   11    5    0     10.49      0.00
   13    5    0      7.66      0.00
   15    5    0      2.89      0.00
   17    5    0     -1.82      0.00
   19    5    0     -4.15      0.00
   21    5    0     -2.52      0.00
   23    5    0     -1.10      0.00
   25    5    0     -1.16      0.00
   27    5    0      1.46      0.00
   29    5    0      0.54      0.00
    0    6    0     27.74      0.00
    2    6    0     20.86      0.00
    4    6    0      1.16      0.00
    6    6    0     -8.80      0.00
    8    6    0    -12.72      0.00
   10    6    0    -10.37      0.00
   12    6    0     -8.23      0.00
   14    6    0     -4.40      0.00
   16    6    0     -0.59      0.00
   18    6    0      2.35      0.00
   20    6    0      1.62      0.00
   22    6    0      0.58      0.00
   24    6    0      1.30      0.00
   26    6    0      0.96      0.00
   28    6    0     -1.11      0.00
    1    7    0    -14.24      0.00
    3    7    0     -4.43      0.00
    5    7    0      7.56      0.00
    7    7    0     11.74      0.00
    9    7    0      9.40      0.00
   11    7    0      5.21      0.00
   13    7    0      3.85      0.00
   15    7    0      1.52      0.00
   17    7    0     -1.34      0.00
   19    7    0     -1.00      0.00
   21    7    0     -0.05      0.00
   23    7    0     -0.50      0.00
   25    7    0     -1.78      0.00
   27    7    0     -0.26      0.00
   29    7    0      1.08      0.00
    0    8    0     11.59      0.00
    2    8    0      7.06      0.00
    4    8    0     -4.75      0.00
    6    8    0    -11.07      0.00
    8    8    0     -9.51      0.00
   10    8    0     -2.40      0.00
   12    8    0     -0.92      0.00
   14    8    0     -1.19      0.00
   16    8    0      0.88      0.00
   18    8    0      1.80      0.00
   20    8    0     -0.13      0.00
   22    8    0      0.27      0.00
   24    8    0      1.35      0.00
   26    8    0      1.43      0.00
   28    8    0     -0.69      0.00
    1    9    0    -11.09      0.00
    3    9    0     -1.30      0.00
    5    9    0      8.05      0.00
    7    9    0      9.29      0.00
    9    9    0      2.31      0.00
   11    9    0     -2.36      0.00
   13    9    0     -0.86      0.00
   15    9    0     -0.75      0.00
   17    9    0     -2.84      0.00
   19    9    0     -0.95      0.00
   21    9    0      0.06      0.00
   23    9    0     -0.94      0.00
   25    9    0     -1.52      0.00
   27    9    0     -0.42      0.00
    0   10    0     13.84      0.00
    2   10    0      8.26      0.00
    4   10    0     -1.39      0.00
    6   10    0     -6.28      0.00
    8   10    0     -2.47      0.00
   10   10    0      3.36      0.00
   12   10    0      3.94      0.00
   14   10    0      1.81      0.00
   16   10    0      3.16      0.00
   18   10    0      2.70      0.00
   20   10    0      0.17      0.00
   22   10    0      0.07      0.00
   24   10    0      0.86      0.00
   26   10    0      0.97      0.00
   28   10    0      0.11      0.00
    1   11    0    -12.29      0.00
    3   11    0     -5.52      0.00
    5   11    0      0.84      0.00
    7   11    0      0.61      0.00
    9   11    0     -3.40      0.00
   11   11    0     -5.55      0.00
   13   11    0     -3.95      0.00
   15   11    0     -3.32      0.00
   17   11    0     -3.62      0.00
   19   11    0     -1.46      0.00
   21   11    0      0.40      0.00
   23   11    0      0.18      0.00
   25   11    0     -0.52      0.00
   27   11    0     -0.88      0.00
    0   12    0     11.76      0.00
    2   12    0      9.35      0.00
    4   12    0      4.37      0.00
    6   12    0      2.09      0.00
    8   12    0      4.51      0.00
   10   12    0      5.58      0.00
   12   12    0      5.31      0.00
   14   12    0      3.60      0.00
   16   12    0      3.57      0.00
   18   12    0      2.16      0.00
   20   12    0      0.42      0.00
   22   12    0     -0.80      0.00
   24   12    0      0.04      0.00
   26   12    0      0.78      0.00
    1   13    0     -9.44      0.00
    3   13    0     -7.48      0.00
    5   13    0     -4.24      0.00
    7   13    0     -5.54      0.00
    9   13    0     -6.11      0.00
   11   13    0     -5.21      0.00
   13   13    0     -3.46      0.00
   15   13    0     -3.04      0.00
   17   13    0     -1.76      0.00
   19   13    0     -0.90      0.00
   21   13    0      0.64      0.00
   23   13    0      0.30      0.00
   25   13    0     -0.85      0.00
    0   14    0      8.05      0.00
    2   14    0      8.18      0.00
    4   14    0      5.78      0.00
    6   14    0      5.04      0.00
    8   14    0      6.88      0.00
   10   14    0      5.31      0.00
   12   14    0      2.94      0.00
   14   14    0      1.97      0.00
   16   14    0      1.37      0.00
   18   14    0      0.19      0.00
   20   14    0     -0.39      0.00
   22   14    0     -1.39      0.00
   24   14    0      0.76      0.00
   26   14    0      1.28      0.00
    1   15    0     -7.56      0.00
    3   15    0     -6.85      0.00
    5   15    0     -3.93      0.00
    7   15    0     -5.52      0.00
    9   15    0     -5.96      0.00
   11   15    0     -3.12      0.00
   13   15    0     -0.92      0.00
   15   15    0     -0.81      0.00
   17   15    0      0.58      0.00
   19   15    0      0.57      0.00
   21   15    0      2.23      0.00
   23   15    0      1.20      0.00
   25   15    0     -1.44      0.00
    0   16    0      6.70      0.00
    2   16    0      7.05      0.00
    4   16    0      4.18      0.00
    6   16    0      2.47      0.00
    8   16    0      4.76      0.00
   10   16    0      3.79      0.00
   12   16    0      1.09      0.00
   14   16    0      0.12      0.00
   16   16    0     -1.12      0.00
   18   16    0     -1.44      0.00
   20   16    0     -1.67      0.00
   22   16    0     -3.18      0.00
   24   16    0     -0.23      0.00
    1   17    0     -5.29      0.00
    3   17    0     -5.11      0.00
    5   17    0     -1.36      0.00
    7   17    0     -1.53      0.00
    9   17    0     -3.08      0.00
   11   17    0     -1.78      0.00
   13   17    0     -0.51      0.00
   15   17    0      1.28      0.00
   17   17    0      2.58      0.00
   19   17    0      1.38      0.00
   21   17    0      2.34      0.00
   23   17    0      2.33      0.00
    0   18    0      2.00      0.00
    2   18    0      3.72      0.00
    4   18    0      2.62      0.00
    6   18    0     -0.23      0.00
    8   18    0      0.97      0.00
   10   18    0      1.47      0.00
   12   18    0      1.23      0.00
   14   18    0     -0.27      0.00
   16   18    0     -2.67      0.00
   18   18    0     -1.96      0.00
   20   18    0     -0.57      0.00
   22   18    0     -1.78      0.00
    1   19    0     -0.21      0.00
    3   19    0     -2.82      0.00
    5   19    0     -0.69      0.00
    7   19    0      0.43      0.00
    9   19    0     -0.60      0.00
   11   19    0     -0.90      0.00
   13   19    0     -0.96      0.00
   15   19    0      1.25      0.00
   17   19    0      1.53      0.00
   19   19    0     -0.13      0.00
   21   19    0     -0.39      0.00
    0   20    0     -1.34      0.00
    2   20    0      1.31      0.00
    4   20    0      1.96      0.00
    6   20    0     -0.16      0.00
    8   20    0      0.08      0.00
   10   20    0      0.43      0.00
   12   20    0      0.83      0.00
   14   20    0      0.41      0.00
   16   20    0     -0.12      0.00
   18   20    0      0.99      0.00
   20   20    0      1.53      0.00
   22   20    0      0.48      0.00
    1   21    0     -0.94      0.00
    3   21    0     -2.63      0.00
    5   21    0     -0.86      0.00
    7   21    0     -0.17      0.00
    9   21    0     -0.65      0.00
   11   21    0     -0.23      0.00
   13   21    0     -0.69      0.00
   15   21    0     -0.94      0.00
   17   21    0     -1.78      0.00
   19   21    0     -1.79      0.00
   21   21    0     -1.40      0.00
    0   22    0      3.24      0.00
    2   22    0      3.88      0.00
    4   22    0      1.82      0.00
    6   22    0      0.64      0.00
    8   22    0      1.29      0.00
   10   22    0      0.80      0.00
   12   22    0     -0.23      0.00
   14   22    0      0.94      0.00
   16   22    0      1.56      0.00
   18   22    0      1.56      0.00
    1   23    0     -6.11      0.00
    3   23    0     -3.39      0.00
    5   23    0     -0.49      0.00
    7   23    0     -1.83      0.00
    9   23    0     -2.20      0.00
   11   23    0      0.14      0.00
   13   23    0      0.45      0.00
   15   23    0     -1.00      0.00
   17   23    0     -0.69      0.00
    0   24    0      7.79      0.00
    2   24    0      5.87      0.00
    4   24    0      0.65      0.00
    6   24    0      1.03      0.00
    8   24    0      2.81      0.00
   10   24    0      1.33      0.00
   12   24    0     -1.42      0.00
   14   24    0     -0.04      0.00
   16   24    0      0.25      0.00
    1   25    0     -6.88      0.00
    3   25    0     -2.75      0.00
    5   25    0      0.13      0.00
    7   25    0     -1.74      0.00
    9   25    0     -1.55      0.00
   11   25    0      0.65      0.00
   13   25    0      1.12      0.00
   15   25    0     -0.35      0.00
    0   26    0      4.91      0.00
    2   26    0      4.14      0.00
    4   26    0      0.91      0.00
    6   26    0      0.48      0.00
    8   26    0      0.11      0.00
   10   26    0     -0.62      0.00
   12   26    0     -0.92      0.00
   14   26    0      0.19      0.00
    1   27    0     -2.39      0.00
    3   27    0     -2.36      0.00
    5   27    0     -0.87      0.00
    7   27    0      0.41      0.00
    9   27    0      1.86      0.00
   11   27    0      0.86      0.00
    0   28    0      0.32      0.00
    2   28    0      1.46      0.00
    4   28    0      1.66      0.00
    6   28    0      0.48      0.00
    8   28    0     -1.41      0.00
    1   29    0     -0.12      0.00
    3   29    0     -1.11      0.00
    5   29    0     -0.86      0.00
  -29    1    1     -2.48      0.00
  -27    1    1     -1.75      0.00
  -25    1    1      0.18      0.00
  -23    1    1      0.43      0.00
  -21    1    1      1.02      0.00
  -19    1    1      1.65      0.00
  -17    1    1      0.29      0.00
  -15    1    1     -2.44      0.00
  -13    1    1     -5.22      0.00
  -11    1    1     -3.51      0.00
   -9    1    1      4.01      0.00
   -7    1    1     10.86      0.00
   -5    1    1     -0.40      0.00
   -3    1    1    -30.70      0.00
    1    1    1     -4.33      0.00
    3    1    1     17.11      0.00
    5    1    1     11.12      0.00
    7    1    1     -2.60      0.00
    9    1    1     -6.15      0.00
   11    1    1     -2.83      0.00
   13    1    1      0.29      0.00
   15    1    1     -0.09      0.00
   17    1    1     -1.08      0.00
   19    1    1     -0.83      0.00
   21    1    1      0.25      0.00
   23    1    1      0.09      0.00
   25    1    1     -0.45      0.00
   27    1    1     -0.40      0.00
   29    1    1      0.25      0.00
  -30    2    1      2.45      0.00
  -28    2    1      3.43      0.00
  -26    2    1      0.55      0.00
  -24    2    1     -0.53      0.00
  -22    2    1     -1.10      0.00
  -20    2    1     -2.63      0.00
  -18    2    1     -1.94      0.00
  -16    2    1      1.85      0.00
  -14    2    1      7.51      0.00
  -12    2    1      8.41      0.00
  -10    2    1      0.77      0.00
   -8    2    1    -14.26      0.00
   -6    2    1    -11.94      0.00
   -4    2    1     23.59      0.00
   -2    2    1     69.05      0.00
    0    2    1     39.98      0.00
    2    2    1    -17.69      0.00
    4    2    1    -23.60      0.00
    6    2    1     -4.28      0.00
    8    2    1     10.62      0.00
   10    2    1      7.77      0.00
   12    2    1      1.30      0.00
   14    2    1     -1.08      0.00
   16    2    1      1.05      0.00
   18    2    1      2.01      0.00
   20    2    1      0.28      0.00
   22    2    1     -0.58      0.00
   24    2    1     -0.11      0.00
   26    2    1      0.43      0.00
   28    2    1      0.27      0.00
  -29    3    1     -2.47      0.00
  -27    3    1     -1.28      0.00
  -25    3    1      0.18      0.00
  -23    3    1      0.50      0.00
  -21    3    1      2.27      0.00
  -19    3    1      3.48      0.00
  -17    3    1      0.52      0.00
  -15    3    1     -5.34      0.00
  -13    3    1    -10.36      0.00
  -11    3    1     -5.75      0.00
   -9    3    1      7.60      0.00
   -7    3    1     17.46      0.00
   -5    3    1     -4.35      0.00
   -1    3    1    -68.04      0.00
    1    3    1     -3.64      0.00
    3    3    1     25.45      0.00
    5    3    1     12.32      0.00
    7    3    1     -8.68      0.00
    9    3    1    -11.45      0.00
   11    3    1     -4.09      0.00
   13    3    1      1.92      0.00
   15    3    1      0.44      0.00
   17    3    1     -2.33      0.00
   19    3    1     -1.63      0.00
   21    3    1      0.69      0.00
   23    3    1      0.57      0.00
   25    3    1      0.75      0.00
   27    3    1     -0.19      0.00
   29    3    1     -0.46      0.00
  -30    4    1      0.91      0.00
  -28    4    1      0.50      0.00
  -26    4    1      0.27      0.00
  -24    4    1      0.67      0.00
  -22    4    1     -1.12      0.00
  -20    4    1     -3.45      0.00
  -18    4    1     -3.31      0.00
  -16    4    1      0.70      0.00
  -14    4    1      7.09      0.00
  -12    4    1      7.19      0.00
  -10    4    1     -0.84      0.00
   -8    4    1    -13.10      0.00
   -6    4    1     -6.62      0.00
   -4    4    1     26.92      0.00
   -2    4    1     60.31      0.00
    0    4    1     26.50      0.00
    2    4    1    -19.28      0.00
    4    4    1    -15.11      0.00
    6    4    1      3.10      0.00
    8    4    1     11.98      0.00
   10    4    1      5.41      0.00
   12    4    1     -1.81      0.00
   14    4    1     -2.95      0.00
   16    4    1      1.32      0.00
   18    4    1      2.81      0.00
   20    4    1     -0.11      0.00
   22    4    1     -0.64      0.00
   24    4    1     -0.85      0.00
   26    4    1     -1.21      0.00
   28    4    1      0.72      0.00
  -29    5    1      0.62      0.00
  -27    5    1      0.00      0.00
  -25    5    1     -1.67      0.00
  -23    5    1     -0.38      0.00
  -21    5    1      2.44      0.00
  -19    5    1      4.44      0.00
  -17    5    1      3.43      0.00
  -15    5    1     -1.12      0.00
  -13    5    1     -4.70      0.00
  -11    5    1     -1.30      0.00
   -9    5    1      6.18      0.00
   -7    5    1      8.73      0.00
   -5    5    1     -9.76      0.00
   -3    5    1    -36.34      0.00
   -1    5    1    -30.42      0.00
    1    5    1     11.56      0.00
    3    5    1     18.28      0.00
    5    5    1      1.70      0.00
    7    5    1     -9.96      0.00
    9    5    1     -5.96      0.00
   11    5    1      1.78      0.00
   13    5    1      5.01      0.00
   15    5    1      1.42      0.00
   17    5    1     -2.56      0.00
   19    5    1     -0.81      0.00
   21    5    1      1.31      0.00
   23    5    1      0.00      0.00
   25    5    1      1.07      0.00
   27    5    1      0.37      0.00
  -28    6    1     -0.80      0.00
  -26    6    1      1.71      0.00
  -24    6    1      1.65      0.00
  -22    6    1     -1.38      0.00
  -20    6    1     -3.95      0.00
  -18    6    1     -5.23      0.00
  -16    6    1     -3.12      0.00
  -14    6    1      0.62      0.00
  -12    6    1      0.48      0.00
  -10    6    1     -2.61      0.00
   -8    6    1     -5.98      0.00
   -6    6    1      1.52      0.00
   -4    6    1     18.79      0.00
   -2    6    1     20.72      0.00
    0    6    1     -7.74      0.00
    2    6    1    -23.54      0.00
    4    6    1     -8.35      0.00
    6    6    1      7.19      0.00
    8    6    1      7.45      0.00
   10    6    1     -0.83      0.00
   12    6    1     -5.44      0.00
   14    6    1     -4.45      0.00
   16    6    1      0.09      0.00
   18    6    1      0.91      0.00
   20    6    1     -2.26      0.00
   22    6    1     -1.12      0.00
   24    6    1      0.44      0.00
   26    6    1     -0.48      0.00
   28    6    1      0.37      0.00
  -29    7    1      0.99      0.00
  -27    7    1     -0.69      0.00
  -25    7    1     -2.00      0.00
  -23    7    1      0.31      0.00
  -21    7    1      3.13      0.00
  -19    7    1      4.95      0.00
  -17    7    1      4.96      0.00
  -15    7    1      1.82      0.00
  -13    7    1      0.83      0.00
  -11    7    1      1.65      0.00
   -9    7    1      3.47      0.00
   -7    7    1      1.31      0.00
   -5    7    1     -8.86      0.00
   -3    7    1    -12.75      0.00
   -1    7    1      7.06      0.00
    1    7    1     26.50      0.00
    3    7    1     18.36      0.00
    5    7    1     -2.36      0.00
    7    7    1     -9.27      0.00
    9    7    1     -2.82      0.00
   11    7    1      3.97      0.00
   13    7    1      5.45      0.00
   15    7    1      3.27      0.00
   17    7    1      0.50      0.00
   19    7    1      3.06      0.00
   21    7    1      3.85      0.00
   23    7    1      0.52      0.00
   25    7    1     -0.66      0.00
   27    7    1      0.11      0.00
  -28    8    1     -0.51      0.00
  -26    8    1      1.45      0.00
  -24    8    1      0.44      0.00
  -22    8    1     -2.01      0.00
  -20    8    1     -4.12      0.00
  -18    8    1     -5.17      0.00
  -16    8    1     -3.50      0.00
  -14    8    1     -1.22      0.00
  -12    8    1     -1.24      0.00
  -10    8    1     -2.12      0.00
   -8    8    1     -2.52      0.00
   -6    8    1      3.22      0.00
   -4    8    1      9.04      0.00
   -2    8    1     -2.80      0.00
    0    8    1    -23.92      0.00
    2    8    1    -26.14      0.00
    4    8    1     -6.95      0.00
    6    8    1      8.54      0.00
    8    8    1      7.54      0.00
   10    8    1     -0.17      0.00
   12    8    1     -4.54      0.00
   14    8    1     -5.18      0.00
   16    8    1     -2.62      0.00
   18    8    1     -3.57      0.00
   20    8    1     -5.95      0.00
   22    8    1     -3.71      0.00
   24    8    1      0.00      0.00
   26    8    1      0.05      0.00
   28    8    1     -1.16      0.00
  -29    9    1      1.10      0.00
  -27    9    1     -0.40      0.00
  -25    9    1     -0.77      0.00
  -23    9    1      0.66      0.00
  -21    9    1      3.12      0.00
  -19    9    1      4.44      0.00
  -17    9    1      4.85      0.00
  -15    9    1      1.99      0.00
  -13    9    1      0.81      0.00
  -11    9    1      0.60      0.00
   -9    9    1      3.26      0.00
   -7    9    1      0.88      0.00
   -5    9    1     -5.70      0.00
   -3    9    1     -3.87      0.00
   -1    9    1     14.06      0.00
    1    9    1     26.01      0.00
    3    9    1     17.02      0.00
    5    9    1     -2.49      0.00
    7    9    1     -9.29      0.00
    9    9    1     -4.91      0.00
   11    9    1      2.27      0.00
   13    9    1      5.22      0.00
   15    9    1      4.38      0.00
   17    9    1      3.39      0.00
   19    9    1      6.77      0.00
   21    9    1      6.04      0.00
   23    9    1      2.40      0.00
   25    9    1      0.11      0.00
   27    9    1      1.72      0.00
  -28   10    1     -0.52      0.00
  -26   10    1      0.67      0.00
  -24   10    1      0.27      0.00
  -22   10    1     -1.41      0.00
  -20   10    1     -3.59      0.00
  -18   10    1     -4.36      0.00
  -16   10    1     -3.44      0.00
  -14   10    1     -0.33      0.00
  -12   10    1      0.56      0.00
  -10   10    1     -1.66      0.00
   -8   10    1     -4.12      0.00
   -6   10    1      1.36      0.00
   -4   10    1      6.14      0.00
   -2   10    1     -1.83      0.00
    0   10    1    -17.51      0.00
    2   10    1    -21.12      0.00
    4   10    1     -6.50      0.00
    6   10    1      6.22      0.00
    8   10    1      7.98      0.00
   10   10    1      1.59      0.00
   12   10    1     -3.81      0.00
   14   10    1     -5.07      0.00
   16   10    1     -2.81      0.00
   18   10    1     -5.84      0.00
   20   10    1     -7.11      0.00
   22   10    1     -4.04      0.00
   24   10    1     -0.73      0.00
   26   10    1     -1.18      0.00
  -27   11    1     -0.24      0.00
  -25   11    1     -0.52      0.00
  -23   11    1     -0.38      0.00
  -21   11    1      1.93      0.00
  -19   11    1      2.78      0.00
  -17   11    1      3.17      0.00
  -15   11    1      0.33      0.00
  -13   11    1     -1.97      0.00
  -11   11    1     -0.95      0.00
   -9   11    1      3.73      0.00
   -7   11    1      2.87      0.00
   -5   11    1     -3.45      0.00
   -3   11    1     -4.40      0.00
   -1   11    1      6.06      0.00
    1   11    1     17.38      0.00
    3   11    1     12.76      0.00
    5   11    1     -0.54      0.00
    7   11    1     -7.30      0.00
    9   11    1     -5.61      0.00
   11   11    1      0.59      0.00
   13   11    1      3.95      0.00
   15   11    1      2.39      0.00
   17   11    1      3.00      0.00
   19   11    1      6.80      0.00
   21   11    1      4.72      0.00
   23   11    1      1.27      0.00
   25   11    1     -0.25      0.00
   27   11    1      1.77      0.00
  -26   12    1      0.40      0.00
  -24   12    1      1.27      0.00
  -22   12    1      0.62      0.00
  -20   12    1     -1.03      0.00
  -18   12    1     -1.15      0.00
  -16   12    1     -0.34      0.00
  -14   12    1      3.26      0.00
  -12   12    1      3.41      0.00
  -10   12    1     -0.46      0.00
   -8   12    1     -3.80      0.00
   -6   12    1     -0.33      0.00
   -4   12    1      3.94      0.00
   -2   12    1      1.20      0.00
    0   12    1     -9.30      0.00
    2   12    1    -13.39      0.00
    4   12    1     -4.18      0.00
    6   12    1      4.49      0.00
    8   12    1      7.51      0.00
   10   12    1      3.66      0.00
   12   12    1     -0.87      0.00
   14   12    1     -1.70      0.00
   16   12    1      0.01      0.00
   18   12    1     -3.95      0.00
   20   12    1     -4.64      0.00
   22   12    1     -1.70      0.00
   24   12    1      0.95      0.00
   26   12    1      0.42      0.00
  -27   13    1     -0.21      0.00
  -25   13    1     -1.34      0.00
  -23   13    1     -2.52      0.00
  -21   13    1     -0.98      0.00
  -19   13    1     -0.53      0.00
  -17   13    1     -0.56      0.00
  -15   13    1     -2.77      0.00
  -13   13    1     -5.16      0.00
  -11   13    1     -2.72      0.00
   -9   13    1      1.19      0.00
   -7   13    1      1.60      0.00
   -5   13    1     -1.62      0.00
   -3   13    1     -2.65      0.00
   -1   13    1      2.43      0.00
    1   13    1      9.41      0.00
    3   13    1      5.99      0.00
    5   13    1     -1.93      0.00
    7   13    1     -7.10      0.00
    9   13    1     -6.69      0.00
   11   13    1     -2.82      0.00
   13   13    1      0.18      0.00
   15   13    1     -1.35      0.00
   17   13    1     -0.01      0.00
   19   13    1      2.98      0.00
   21   13    1      1.65      0.00
   23   13    1     -0.45      0.00
   25   13    1     -1.65      0.00
  -26   14    1      0.99      0.00
  -24   14    1      3.01      0.00
  -22   14    1      2.42      0.00
  -20   14    1      1.23      0.00
  -18   14    1      1.48      0.00
  -16   14    1      1.88      0.00
  -14   14    1      4.21      0.00
  -12   14    1      4.58      0.00
  -10   14    1      1.64      0.00
   -8   14    1      0.12      0.00
   -6   14    1      0.82      0.00
   -4   14    1      1.71      0.00
   -2   14    1      0.10      0.00
    0   14    1     -4.68      0.00
    2   14    1     -5.14      0.00
    4   14    1      0.67      0.00
    6   14    1      6.05      0.00
    8   14    1      7.77      0.00
   10   14    1      5.21      0.00
   12   14    1      1.48      0.00
   14   14    1      1.22      0.00
   16   14    1      2.17      0.00
   18   14    1     -0.49      0.00
   20   14    1     -1.11      0.00
   22   14    1      0.04      0.00
   24   14    1      1.05      0.00
  -25   15    1     -2.49      0.00
  -23   15    1     -2.74      0.00
  -21   15    1     -1.29      0.00
  -19   15    1     -1.53      0.00
  -17   15    1     -2.11      0.00
  -15   15    1     -2.09      0.00
  -13   15    1     -3.80      0.00
  -11   15    1     -3.15      0.00
   -9   15    1     -1.86      0.00
   -7   15    1     -1.69      0.00
   -5   15    1     -1.27      0.00
   -3   15    1      0.01      0.00
   -1   15    1      2.39      0.00
    1   15    1      3.85      0.00
    3   15    1      0.14      0.00
    5   15    1     -5.04      0.00
    7   15    1     -8.15      0.00
    9   15    1     -6.45      0.00
   11   15    1     -2.43      0.00
   13   15    1     -0.43      0.00
   15   15    1     -2.01      0.00
   17   15    1     -1.17      0.00
   19   15    1      0.53      0.00
   21   15    1      0.39      0.00
   23   15    1     -0.27      0.00
   25   15    1     -0.62      0.00
  -24   16    1      2.61      0.00
  -22   16    1      1.07      0.00
  -20   16    1      1.09      0.00
  -18   16    1      2.45      0.00
  -16   16    1      2.14      0.00
  -14   16    1      1.51      0.00
  -12   16    1      2.94      0.00
  -10   16    1      2.26      0.00
   -8   16    1      1.94      0.00
   -6   16    1      1.42      0.00
   -4   16    1     -0.01      0.00
   -2   16    1     -1.61      0.00
    0   16    1     -3.29      0.00
    2   16    1     -1.72      0.00
    4   16    1      2.91      0.00
    6   16    1      7.70      0.00
    8   16    1      7.81      0.00
   10   16    1      3.59      0.00
   12   16    1     -0.24      0.00
   14   16    1      0.64      0.00
   16   16    1      1.40      0.00
   18   16    1      0.43      0.00
   20   16    1     -0.94      0.00
   22   16    1     -0.42      0.00
   24   16    1      0.23      0.00
  -25   17    1     -2.54      0.00
  -23   17    1     -1.56      0.00
  -21   17    1     -0.80      0.00
  -19   17    1     -1.96      0.00
  -17   17    1     -3.35      0.00
  -15   17    1     -1.44      0.00
  -13   17    1     -1.49      0.00
  -11   17    1     -2.00      0.00
   -9   17    1     -0.92      0.00
   -7   17    1     -0.55      0.00
   -5   17    1     -0.36      0.00
   -3   17    1      0.51      0.00
   -1   17    1      2.10      0.00
    1   17    1      3.17      0.00
    3   17    1      0.35      0.00
    5   17    1     -4.89      0.00
    7   17    1     -8.24      0.00
    9   17    1     -5.62      0.00
   11   17    1     -0.77      0.00
   13   17    1      0.65      0.00
   15   17    1     -0.37      0.00
   17   17    1     -0.95      0.00
   19   17    1     -0.22      0.00
   21   17    1      0.98      0.00
   23   17    1     -0.15      0.00
  -24   18    1      2.62      0.00
  -22   18    1      1.49      0.00
  -20   18    1      1.17      0.00
  -18   18    1      2.82      0.00
  -16   18    1      3.16      0.00
  -14   18    1      1.33      0.00
  -12   18    1      1.46      0.00
  -10   18    1      0.07      0.00
   -8   18    1     -1.43      0.00
   -6   18    1     -0.41      0.00
   -4   18    1      0.57      0.00
   -2   18    1     -0.17      0.00
    0   18    1     -2.83      0.00
    2   18    1     -2.90      0.00
    4   18    1      0.94      0.00
    6   18    1      5.95      0.00
    8   18    1      6.60      0.00
   10   18    1      3.18      0.00
   12   18    1     -0.19      0.00
   14   18    1     -0.97      0.00
   16   18    1     -0.50      0.00
   18   18    1      1.77      0.00
   20   18    1      0.63      0.00
   22   18    1      0.12      0.00
  -23   19    1     -2.52      0.00
  -21   19    1     -1.34      0.00
  -19   19    1     -0.85      0.00
  -17   19    1     -2.96      0.00
  -15   19    1     -2.47      0.00
  -13   19    1     -1.63      0.00
  -11   19    1      0.00      0.00
   -9   19    1      2.68      0.00
   -7   19    1      2.83      0.00
   -5   19    1     -0.34      0.00
   -3   19    1     -0.94      0.00
   -1   19    1      1.40      0.00
    1   19    1      4.08      0.00
    3   19    1      1.96      0.00
    5   19    1     -2.34      0.00
    7   19    1     -5.22      0.00
    9   19    1     -4.28      0.00
   11   19    1     -1.73      0.00
   13   19    1      1.15      0.00
   15   19    1      2.70      0.00
   17   19    1     -0.22      0.00
   19   19    1     -3.12      0.00
   21   19    1     -1.25      0.00
  -22   20    1      1.91      0.00
  -20   20    1     -0.15      0.00
  -18   20    1      0.62      0.00
  -16   20    1      2.13      0.00
  -14   20    1      2.17      0.00
  -12   20    1      0.66      0.00
  -10   20    1     -2.46      0.00
   -8   20    1     -4.89      0.00
   -6   20    1     -1.98      0.00
   -4   20    1      0.84      0.00
   -2   20    1     -0.70      0.00
    0   20    1     -4.36      0.00
    2   20    1     -4.38      0.00
    4   20    1     -0.57      0.00
    6   20    1      2.60      0.00
    8   20    1      3.33      0.00
   10   20    1      2.59      0.00
   12   20    1     -0.02      0.00
   14   20    1     -3.55      0.00
   16   20    1     -2.99      0.00
   18   20    1      2.32      0.00
   20   20    1      3.18      0.00
  -21   21    1     -0.13      0.00
  -19   21    1      1.13      0.00
  -17   21    1     -0.32      0.00
  -15   21    1     -1.51      0.00
  -13   21    1     -1.53      0.00
  -11   21    1      1.47      0.00
   -9   21    1      4.91      0.00
   -7   21    1      4.94      0.00
   -5   21    1      0.39      0.00
   -3   21    1      0.50      0.00
   -1   21    1      3.95      0.00
    1   21    1      6.45      0.00
    3   21    1      3.26      0.00
    5   21    1     -0.11      0.00
    7   21    1     -1.59      0.00
    9   21    1     -1.76      0.00
   11   21    1     -0.99      0.00
   13   21    1      2.76      0.00
   15   21    1      4.50      0.00
   17   21    1      0.94      0.00
   19   21    1     -3.08      0.00
  -20   22    1     -1.29      0.00
  -18   22    1     -0.92      0.00
  -16   22    1      0.24      0.00
  -14   22    1      1.70      0.00
  -12   22    1     -0.03      0.00
  -10   22    1     -3.30      0.00
   -8   22    1     -5.69      0.00
   -6   22    1     -2.53      0.00
   -4   22    1      0.04      0.00
   -2   22    1     -2.49      0.00
    0   22    1     -6.28      0.00
    2   22    1     -5.83      0.00
    4   22    1     -1.94      0.00
    6   22    1     -0.19      0.00
    8   22    1      0.63      0.00
   10   22    1      0.98      0.00
   12   22    1     -1.03      0.00
   14   22    1     -3.99      0.00
   16   22    1     -2.81      0.00
   18   22    1      0.79      0.00
  -19   23    1      1.08      0.00
  -17   23    1      0.28      0.00
  -15   23    1     -1.36      0.00
  -13   23    1     -1.44      0.00
  -11   23    1      0.79      0.00
   -9   23    1      3.30      0.00
   -7   23    1      3.51      0.00
   -5   23    1      0.16      0.00
   -3   23    1      0.03      0.00
   -1   23    1      3.08      0.00
    1   23    1      5.95      0.00
    3   23    1      3.85      0.00
    5   23    1      1.39      0.00
    7   23    1      0.14      0.00
    9   23    1     -0.74      0.00
   11   23    1     -0.30      0.00
   13   23    1      2.16      0.00
   15   23    1      2.69      0.00
   17   23    1      0.85      0.00
  -16   24    1      1.05      0.00
  -14   24    1      2.20      0.00
  -12   24    1      1.63      0.00
  -10   24    1      0.87      0.00
   -8   24    1     -1.11      0.00
   -6   24    1     -0.94      0.00
   -4   24    1      1.15      0.00
   -2   24    1      1.45      0.00
    0   24    1     -2.01      0.00
    2   24    1     -4.53      0.00
    4   24    1     -2.61      0.00
    6   24    1     -0.56      0.00
    8   24    1      1.07      0.00
   10   24    1      0.85      0.00
   12   24    1     -0.39      0.00
   14   24    1     -1.45      0.00
   16   24    1     -0.85      0.00
  -15   25    1     -2.09      0.00
  -13   25    1     -2.41      0.00
  -11   25    1     -3.87      0.00
   -9   25    1     -3.33      0.00
   -7   25    1     -0.57      0.00
   -5   25    1      0.01      0.00
   -3   25    1     -3.54      0.00
   -1   25    1     -3.61      0.00
    1   25    1      1.62      0.00
    3   25    1      4.00      0.00
    5   25    1      1.57      0.00
    7   25    1     -1.06      0.00
    9   25    1     -1.61      0.00
   11   25    1     -0.19      0.00
   13   25    1      0.09      0.00
   15   25    1      0.11      0.00
  -14   26    1      1.88      0.00
  -12   26    1      3.61      0.00
  -10   26    1      5.53      0.00
   -8   26    1      3.82      0.00
   -6   26    1      0.15      0.00
   -4   26    1      1.75      0.00
   -2   26    1      6.17      0.00
    0   26    1      3.42      0.00
    2   26    1     -2.76      0.00
    4   26    1     -3.32      0.00
    6   26    1     -0.48      0.00
    8   26    1      1.48      0.00
   10   26    1      0.57      0.00
   12   26    1      0.19      0.00
  -11   27    1     -3.89      0.00
   -9   27    1     -4.28      0.00
   -7   27    1     -2.43      0.00
   -5   27    1     -0.21      0.00
   -3   27    1     -4.23      0.00
   -1   27    1     -5.77      0.00
    1   27    1     -1.12      0.00
    3   27    1      3.13      0.00
    5   27    1      2.40      0.00
    7   27    1      0.81      0.00
    9   27    1     -0.38      0.00
   11   27    1      0.00      0.00
   -8   28    1      2.44      0.00
   -6   28    1      1.32      0.00
   -4   28    1      1.52      0.00
   -2   28    1      4.20      0.00
    0   28    1      3.23      0.00
    2   28    1     -0.41      0.00
    4   28    1     -2.33      0.00
    6   28    1     -2.76      0.00
    8   28    1     -1.64      0.00
   -5   29    1     -0.90      0.00
   -3   29    1     -1.60      0.00
   -1   29    1     -2.24      0.00
    1   29    1     -1.37      0.00
    3   29    1      0.51      0.00
  -30    0    2      2.01      0.00
  -28    0    2     -0.20      0.00
  -26    0    2     -0.08      0.00
  -24    0    2     -0.82      0.00
  -22    0    2      1.58      0.00
  -20    0    2     -1.62      0.00
  -18    0    2     -8.39      0.00
  -16    0    2    -11.70      0.00
  -14    0    2     -9.41      0.00
  -12    0    2      4.44      0.00
  -10    0    2     15.24      0.00
   -8    0    2      1.35      0.00
   -6    0    2    -51.09      0.00
   -4    0    2    -93.65      0.00
   -2    0    2    -54.07      0.00
    0    0    2     17.06      0.00
    2    0    2      6.86      0.00
    4    0    2    -11.53      0.00
    6    0    2    -13.49      0.00
    8    0    2      0.50      0.00
   10    0    2      7.34      0.00
   12    0    2      1.83      0.00
   14    0    2     -5.16      0.00
   16    0    2     -5.84      0.00
   18    0    2     -0.51      0.00
   20    0    2      1.31      0.00
   22    0    2     -0.83      0.00
   24    0    2     -0.77      0.00
   26    0    2     -4.35      0.00
   28    0    2     -3.21      0.00
  -31    1    2     -3.80      0.00
  -29    1    2     -0.43      0.00
  -27    1    2     -0.25      0.00
  -25    1    2      0.76      0.00
  -23    1    2     -0.61      0.00
  -21    1    2     -0.88      0.00
  -19    1    2      5.28      0.00
  -17    1    2      9.64      0.00
  -15    1    2     10.90      0.00
  -13    1    2      1.73      0.00
  -11    1    2    -11.45      0.00
   -9    1    2    -12.18      0.00
   -7    1    2     21.39      0.00
   -5    1    2     69.71      0.00
   -3    1    2     70.12      0.00
   -1    1    2      0.10      0.00
    1    1    2    -20.80      0.00
    3    1    2      6.71      0.00
    5    1    2     13.70      0.00
    7    1    2      5.45      0.00
    9    1    2     -7.72      0.00
   11    1    2     -5.95      0.00
   13    1    2      1.74      0.00
   15    1    2      6.21      0.00
   17    1    2      3.22      0.00
   19    1    2     -1.57      0.00
   21    1    2     -0.15      0.00
   23    1    2      0.19      0.00
   25    1    2      2.06      0.00
   27    1    2      5.19      0.00
  -30    2    2      2.49      0.00
  -28    2    2      0.38      0.00
  -26    2    2      0.02      0.00
  -24    2    2      0.16      0.00
  -22    2    2      1.46      0.00
  -20    2    2     -2.01      0.00
  -18    2    2     -6.64      0.00
  -16    2    2     -8.02      0.00
  -14    2    2     -3.99      0.00
  -12    2    2      8.31      0.00
  -10    2    2     13.30      0.00
   -8    2    2     -2.67      0.00
   -6    2    2    -37.80      0.00
   -4    2    2    -47.90      0.00
   -2    2    2     -0.38      0.00
    0    2    2     36.01      0.00
    2    2    2      4.73      0.00
    4    2    2    -13.50      0.00
    6    2    2     -6.89      0.00
    8    2    2      7.64      0.00
   10    2    2     11.08      0.00
   12    2    2      3.14      0.00
   14    2    2     -4.21      0.00
   16    2    2     -4.88      0.00
   18    2    2      0.25      0.00
   20    2    2      1.63      0.00
   22    2    2      0.25      0.00
   24    2    2      0.58      0.00
   26    2    2     -4.14      0.00
   28    2    2     -4.92      0.00
  -29    3    2     -1.46      0.00
  -27    3    2     -0.32      0.00
  -25    3    2     -0.89      0.00
  -23    3    2     -1.61      0.00
  -21    3    2      0.02      0.00
  -19    3    2      3.56      0.00
  -17    3    2      4.20      0.00
  -15    3    2      2.25      0.00
  -13    3    2     -6.83      0.00
  -11    3    2    -13.99      0.00
   -9    3    2     -5.33      0.00
   -7    3    2     18.05      0.00
   -5    3    2     26.73      0.00
   -3    3    2    -12.82      0.00
   -1    3    2    -55.50      0.00
    1    3    2    -29.54      0.00
    3    3    2      9.41      0.00
    5    3    2      8.57      0.00
    7    3    2     -7.29      0.00
    9    3    2    -16.00      0.00
   11    3    2     -9.44      0.00
   13    3    2      0.50      0.00
   15    3    2      4.86      0.00
   17    3    2      1.69      0.00
   19    3    2     -2.16      0.00
   21    3    2     -1.04      0.00
   23    3    2     -1.44      0.00
   25    3    2      0.52      0.00
   27    3    2      5.33      0.00
  -30    4    2      1.87      0.00
  -28    4    2      0.49      0.00
  -26    4    2      1.60      0.00
  -24    4    2      2.55      0.00
  -22    4    2      1.08      0.00
  -20    4    2     -1.65      0.00
  -18    4    2     -1.66      0.00
  -16    4    2      0.24      0.00
  -14    4    2      6.43      0.00
  -12    4    2     14.68      0.00
  -10    4    2     11.27      0.00
   -8    4    2     -6.87      0.00
   -6    4    2    -17.65      0.00
   -4    4    2     13.41      0.00
   -2    4    2     67.43      0.00
    0    4    2     59.45      0.00
    2    4    2      8.59      0.00
    4    4    2    -10.29      0.00
    6    4    2      4.53      0.00
    8    4    2     17.65      0.00
   10    4    2     15.76      0.00
   12    4    2      4.34      0.00
   14    4    2     -2.83      0.00
   16    4    2     -2.94      0.00
   18    4    2      1.58      0.00
   20    4    2      1.94      0.00
   22    4    2      1.29      0.00
   24    4    2      1.29      0.00
   26    4    2     -2.15      0.00
   28    4    2     -3.83      0.00
  -29    5    2     -0.57      0.00
  -27    5    2     -1.25      0.00
  -25    5    2     -3.75      0.00
  -23    5    2     -2.06      0.00
  -21    5    2      0.56      0.00
  -19    5    2      1.06      0.00
  -17    5    2     -0.83      0.00
  -15    5    2     -5.19      0.00
  -13    5    2    -13.02      0.00
  -11    5    2    -15.55      0.00
   -9    5    2     -2.64      0.00
   -7    5    2     10.99      0.00
   -5    5    2     -3.86      0.00
   -3    5    2    -57.63      0.00
    1    5    2    -34.66      0.00
    3    5    2      3.46      0.00
    5    5    2      1.02      0.00
    7    5    2    -14.93      0.00
    9    5    2    -18.14      0.00
   11    5    2     -8.93      0.00
   13    5    2     -0.08      0.00
   15    5    2      2.32      0.00
   17    5    2     -0.77      0.00
   19    5    2     -2.43      0.00
   21    5    2     -1.55      0.00
   23    5    2     -1.17      0.00
   25    5    2      0.13      0.00
   27    5    2      1.61      0.00
  -30    6    2      0.03      0.00
  -28    6    2      0.32      0.00
  -26    6    2      3.57      0.00
  -24    6    2      2.95      0.00
  -22    6    2      0.11      0.00
  -20    6    2     -0.92      0.00
  -18    6    2      0.27      0.00
  -16    6    2      2.37      0.00
  -14    6    2      8.67      0.00
  -12    6    2     14.22      0.00
  -10    6    2     10.34      0.00
   -8    6    2     -3.19      0.00
   -6    6    2     -0.68      0.00
   -4    6    2     35.48      0.00
   -2    6    2     74.14      0.00
    0    6    2     54.68      0.00
    2    6    2     12.63      0.00
    4    6    2     -3.17      0.00
    6    6    2      9.04      0.00
    8    6    2     15.60      0.00
   10    6    2     10.74      0.00
   12    6    2      1.92      0.00
   14    6    2     -1.03      0.00
   16    6    2      0.40      0.00
   18    6    2      2.73      0.00
   20    6    2      1.72      0.00
   22    6    2      1.41      0.00
   24    6    2     -0.11      0.00
   26    6    2     -0.25      0.00
  -29    7    2      0.57      0.00
  -27    7    2     -1.96      0.00
  -25    7    2     -3.27      0.00
  -23    7    2     -0.10      0.00
  -21    7    2      0.49      0.00
  -19    7    2     -0.14      0.00
  -17    7    2     -0.75      0.00
  -15    7    2     -3.43      0.00
  -13    7    2     -8.52      0.00
  -11    7    2    -11.14      0.00
   -9    7    2     -4.03      0.00
   -7    7    2     -0.11      0.00
   -5    7    2    -18.66      0.00
   -3    7    2    -54.54      0.00
   -1    7    2    -60.30      0.00
    1    7    2    -29.39      0.00
    3    7    2     -3.14      0.00
    5    7    2     -3.85      0.00
    7    7    2    -10.92      0.00
    9    7    2     -9.08      0.00
   11    7    2     -2.26      0.00
   13    7    2      1.27      0.00
   15    7    2      0.42      0.00
   17    7    2     -2.56      0.00
   19    7    2     -1.84      0.00
   21    7    2     -1.29      0.00
   23    7    2     -0.43      0.00
   25    7    2      0.54      0.00
   27    7    2     -0.91      0.00
  -28    8    2      0.37      0.00
  -26    8    2      2.84      0.00
  -24    8    2      0.31      0.00
  -22    8    2     -0.65      0.00
  -20    8    2      0.58      0.00
  -18    8    2      0.92      0.00
  -16    8    2      0.78      0.00
  -14    8    2      3.05      0.00
  -12    8    2      6.19      0.00
  -10    8    2      6.22      0.00
   -8    8    2      1.91      0.00
   -6    8    2      9.80      0.00
   -4    8    2     33.30      0.00
   -2    8    2     50.69      0.00
    0    8    2     38.43      0.00
    2    8    2     14.03      0.00
    4    8    2      3.60      0.00
    6    8    2      6.77      0.00
    8    8    2      6.06      0.00
   10    8    2      1.77      0.00
   12    8    2     -2.32      0.00
   14    8    2     -2.54      0.00
   16    8    2      0.75      0.00
   18    8    2      2.06      0.00
   20    8    2      0.50      0.00
   22    8    2      0.78      0.00
   24    8    2     -0.21      0.00
   26    8    2      0.53      0.00
  -29    9    2      0.37      0.00
  -27    9    2     -2.30      0.00
  -25    9    2     -1.49      0.00
  -23    9    2      0.81      0.00
  -21    9    2     -0.75      0.00
  -19    9    2     -1.24      0.00
  -17    9    2     -0.54      0.00
  -15    9    2     -0.53      0.00
  -13    9    2     -1.95      0.00
  -11    9    2     -3.42      0.00
   -9    9    2     -1.89      0.00
   -7    9    2     -4.55      0.00
   -5    9    2    -18.31      0.00
   -3    9    2    -34.28      0.00
   -1    9    2    -35.92      0.00
    1    9    2    -21.62      0.00
    3    9    2     -7.16      0.00
    5    9    2     -4.40      0.00
    7    9    2     -3.37      0.00
    9    9    2     -0.90      0.00
   11    9    2      2.51      0.00
   13    9    2      4.40      0.00
   15    9    2      2.52      0.00
   17    9    2     -1.17      0.00
   19    9    2     -0.37      0.00
   21    9    2     -0.15      0.00
   23    9    2     -0.51      0.00
   25    9    2     -0.47      0.00
   27    9    2     -0.65      0.00
  -28   10    2      1.85      0.00
  -26   10    2      3.04      0.00
  -24   10    2      0.44      0.00
  -22   10    2      0.54      0.00
  -20   10    2      1.48      0.00
  -18   10    2      0.33      0.00
  -16   10    2     -0.01      0.00
  -14   10    2      0.42      0.00
  -12   10    2      1.17      0.00
  -10   10    2     -0.26      0.00
   -8   10    2      0.51      0.00
   -6   10    2      8.71      0.00
   -4   10    2     20.59      0.00
   -2   10    2     26.46      0.00
    0   10    2     22.00      0.00
    2   10    2     10.31      0.00
    4   10    2      3.44      0.00
    6   10    2      0.96      0.00
    8   10    2     -0.36      0.00
   10   10    2     -2.30      0.00
   12   10    2     -4.51      0.00
   14   10    2     -5.15      0.00
   16   10    2     -1.35      0.00
   18   10    2      0.28      0.00
   20   10    2      0.01      0.00
   22   10    2      0.70      0.00
   24   10    2      0.98      0.00
   26   10    2      0.64      0.00
  -27   11    2     -3.60      0.00
  -25   11    2     -2.34      0.00
  -23   11    2     -1.01      0.00
  -21   11    2     -1.65      0.00
  -19   11    2     -0.54      0.00
  -17   11    2      0.53      0.00
  -15   11    2     -0.10      0.00
  -13   11    2     -0.61      0.00
  -11   11    2      1.13      0.00
[truncated: 1,299,450 more chars]
